# Supplementary material for: A Triple‐Layered Composite Scaffold of Silk Fibroin and Decellularized Amniotic Membrane for Bladder Tissue Engineering
Source: Macromol Biosci. 2025 Aug 14;25(11):e00157. doi: 10.1002/mabi.202500157 (PMC12617677; doi:10.1002/mabi.202500157)
Supplement: Supplementary file 1 — Supporting file: mabi70059‐sup‐0001‐DataFile.xlsx [file MABI-25-e00157-s001.xlsx]

## Sheet: Sheet1
-9.44254	0	0	SF/ 0.16% PEO (AT)				400	0	0	SF-S 6% (BT) SF-S 6% (AT) SF-S 4% (BT) SF-S 4% (AT)		630	95.6	0	70.9	35.4	SF/0.16 PEO (AW) SF/0.16 PEO (BW) Pure SF (AT) PEO
-9.41072	0	0	SF-S 4% (AT)				400	0	0			631	95.6	0	71	35.5
-9.3789	0	0					401	0	0			631	95.6	0	71	35.5
-9.34709	0	0					401	0	0			632	95.6	0	71	35.6
-9.31527	0	0					402	0	0			632	95.6	0	71	35.6
-9.28346	0	0					402	0	0			633	95.6	0	70.9	35.6
-9.25164	0	0					403	0	0			633	95.6	0	70.9	35.6
-9.21983	0	0					403	0	0			634	95.6	0	70.9	35.6
-9.18801	0	0					404	0	0			634	95.6	0	70.9	35.6
-9.1562	0	0					404	0	0			634	95.6	0	70.9	35.6
-9.12438	0	0					405	0	0			635	95.6	0	70.9	35.6
-9.09256	0	0					405	0	0			635	95.6	0	70.9	35.6
-9.06075	0	0					405	0	0			636	95.6	0	71	35.6
-9.02893	0	0					406	0	0			636	95.6	0	71	35.7
-8.99712	0	0					406	0	0			637	95.7	0	71.1	35.7
-8.9653	0	0					407	0	0			637	95.7	0	71.1	35.7
-8.93349	0	0					407	0	0			638	95.7	0	71.2	35.8
-8.90167	0	0					408	0	0			638	95.7	0	71.2	35.8
-8.86986	0	0					408	0	0			639	95.7	0	71.2	35.8
-8.83804	0	0					409	0	0			639	95.7	0	71.3	35.9
-8.80623	0	0					409	0	0			640	95.7	0	71.3	35.9
-8.77441	0	0					410	0	0			640	95.7	0	71.3	36
-8.74259	0	0					410	0	0			641	95.7	0	71.3	36
-8.71078	0	0					411	0	0			641	95.7	0	71.4	36
-8.67896	0	0					411	0	0			642	95.7	0	71.4	36.1
-8.64715	0	0					412	0	0			642	95.7	0	71.4	36.1
-8.61533	0	0					412	0	0			643	95.7	0	71.4	36.2
-8.58352	0	0					413	0	0			643	95.6	0	71.5	36.2
-8.5517	0	0					413	0	0			644	95.6	0	71.5	36.3
-8.51989	0	0					414	0	0			644	95.6	0	71.5	36.3
-8.48807	0	0					414	0	0			645	95.6	0	71.6	36.4
-8.45625	0	0					415	0	0			645	95.6	0	71.6	36.4
-8.42444	0	0					415	0	0			646	95.6	0	71.6	36.5
-8.39262	0	0					416	0	0			646	95.7	0	71.6	36.5
-8.36081	0	0					416	0	0			647	95.7	0	71.7	36.6
-8.32899	0	0					417	0	0			647	95.7	0	71.7	36.6
-8.29718	0	0					417	0	0			648	95.7	0	71.7	36.7
-8.26536	0	0					418	0	0			648	95.7	0	71.8	36.7
-8.23355	0	0					418	0	0			648	95.8	0	71.8	36.8
-8.20173	0	0					418	0	0			649	95.8	0	71.8	36.9
-8.16991	0	0					419	0	0			649	95.8	0	71.9	36.9
-8.1381	0	0					419	0	0			650	95.9	0	72	37
-8.10628	0	0					420	0	0			650	95.9	0	72.1	37.1
-8.07447	0	0					420	0	0			651	95.9	0	72.2	37.2
-8.04265	0	0					421	0	0			651	96	0	72.2	37.2
-8.01084	0	0					421	0	0			652	96	0	72.3	37.3
-7.97902	0	0					422	0	0			652	96	0	72.4	37.4
-7.94721	0.00278	0					422	0	0			653	96	0	72.5	37.5
-7.91539	0	0.01091					423	0	0			653	96	0	72.5	37.5
-7.88358	0.01389	0.00364					423	0	0			654	96	0	72.6	37.6
-7.85176	0.01111	0.00364					424	0	0			654	96	0	72.6	37.7
-7.81994	0.00833	0.00364					424	0	0			655	96	0	72.7	37.7
-7.78813	0.00556	0.01455					425	0	0			655	96	0	72.7	37.8
-7.75631	0.00556	0.00727					425	0	0			656	96	0	72.8	37.8
-7.7245	0.00833	0.00727					426	0	0			656	96	0	72.8	37.9
-7.69268	0.00833	0.02182					426	0	0			657	96	0	72.9	37.9
-7.66087	0.00278	0.00727					427	0	0			657	96	0	72.9	38
-7.62905	0.00278	0.00364					427	0	0			658	96	0	73	38
-7.59724	0.00833	0.00727					428	0	0			658	96	0	73	38.1
-7.56542	0.00278	0.00727					428	0	0			659	96	0	73	38.2
-7.5336	0	0					429	0	0			659	95.9	0	73.1	38.2
-7.50179	0.00556	0.00727					429	0	0			660	95.9	0	73.1	38.3
-7.46997	0.00833	0.00727					430	0	0			660	95.9	0	73.1	38.4
-7.43816	0	0					430	0	0			661	95.9	0	73.2	38.4
-7.40634	0.00278	0.00364					431	0	0			661	95.9	0	73.2	38.5
-7.37453	0.00556	0.01091					431	0	0			661	95.9	0	73.2	38.6
-7.34271	0.00556	0.00727					432	0	0			662	95.9	0	73.3	38.6
-7.3109	0.00833	0.01455					432	0	0			662	95.8	0	73.3	38.7
-7.27908	0.00278	0.00727					432	0	0			663	95.8	0	73.4	38.8
-7.24727	0.00833	0.00364					433	0	0			663	95.8	0	73.5	38.8
-7.21545	0.00278	0.00364					433	0	0			664	95.8	0	73.6	38.9
-7.18363	0	0.00364					434	0	0			664	95.8	0	73.6	39
-7.15182	0	0.00727					434	0	0			665	95.8	0	73.7	39
-7.12	0.00278	0.01091					435	0	0			665	95.8	0	73.7	39
-7.08819	0.00278	0.00364					435	0	0			666	95.9	0	73.7	39.1
-7.05637	0.00278	0					436	0	0			666	95.9	0	73.7	39.1
-7.02456	0.00278	0.00364					436	0	0			667	95.9	0	73.7	39.1
-6.99274	0.00556	0.00364					437	0	0			667	96	0	73.7	39.1
-6.96093	0.00556	0.00727					437	0	0			668	96	0	73.7	39.2
-6.92911	0.00556	0.00364					438	0	0			668	96.1	0	73.8	39.3
-6.89729	0.01111	0					438	0	0			669	96.1	0	73.8	39.3
-6.86548	0.00556	0.01455					439	0	0			669	96.1	0	73.8	39.4
-6.83366	0	0.00727					439	0	0			670	96.1	0	73.9	39.5
-6.80185	0	0.01091					440	0	0			670	96.1	0	74	39.7
-6.77003	0.00556	0.00364					440	0	0			671	96.1	0	74.1	39.8
-6.73822	0	0.00727					441	0	0			671	96	0	74.2	39.9
-6.7064	0.01111	0.00727					441	0	0			672	96	0	74.2	40
-6.67459	0.01667	0.00364					442	0	0			672	96	0	74.3	40.1
-6.64277	0.01111	0.01455					442	0	0			673	96	0	74.4	40.1
-6.61095	0.00278	0.00727					443	0	0			673	96	0	74.4	40.2
-6.57914	0.00833	0.00364					443	0	0			674	96	0	74.5	40.2
-6.54732	0.00556	0.00364					444	0	0			674	96	0	74.5	40.3
-6.51551	0.00833	0.00727					444	0	0			675	96	0	74.5	40.3
-6.48369	0	0.00727					445	0	0			675	96	0	74.6	40.3
-6.45188	0.00556	0.01455					445	0	0			675	96	0	74.6	40.4
-6.42006	0.00278	0.00727					445	0	0			676	96	0	74.6	40.4
-6.38825	0.01111	0.00727					446	0	0			676	96	0	74.7	40.5
-6.35643	0.00833	0.00727					446	0	0			677	96	0	74.7	40.6
-6.32462	0.00278	0.01091					447	0	0			677	96	0	74.8	40.7
-6.2928	0.00833	0.00364					447	0	0			678	96	0	74.8	40.7
-6.26098	0.00556	0.01091					448	0	0			678	96	0	74.9	40.8
-6.22917	0.01111	0.01818					448	0	0			679	96	0	74.9	40.9
-6.19735	0.00556	0.01091					449	0	0			679	96	0	75	41
-6.16554	0.00278	0.00364					449	0	0			680	96	0	75.1	41.1
-6.13372	0.00556	0.00364					450	0	0			680	96	0	75.1	41.2
-6.10191	0.00556	0.00727					450	0	0			681	96	0	75.2	41.3
-6.07009	0.01111	0					451	0	0			681	96	0	75.3	41.4
-6.03828	0.00556	0					451	0	0			682	96	68.6	75.4	41.5
-6.00646	0.00833	0.00727					452	0	0			682	96	68.6	75.4	41.6
-5.97464	0.01667	0.00727					452	0	0			683	96	68.6	75.5	41.7
-5.94283	0	0.00364					453	0	0			683	96	68.6	75.6	41.8
-5.91101	0	0.01091					453	0	0			684	96	68.6	75.6	41.9
-5.8792	0.00833	0.00364					454	0	0			684	96	68.5	75.7	42
-5.84738	0.00556	0.00364					454	0	0			685	96	68.5	75.8	42.1
-5.81557	0.00278	0.01091					455	0	0			685	96	68.5	75.9	42.2
-5.78375	0	0.01091					455	0	0			686	96	68.5	76	42.4
-5.75194	0.00278	0.00364					456	0	0			686	96	68.5	76	42.5
-5.72012	0.00278	0.01091					456	0	0			687	96	68.5	76.1	42.6
-5.6883	0.00278	0.00727					457	0	0			687	96	68.6	76.2	42.6
-5.65649	0	0					457	0	0			688	96	68.6	76.3	42.7
-5.62467	0.01111	0.01455					458	0	0			688	96	68.6	76.4	42.8
-5.59286	0.00556	0					458	0	0			688	96	68.6	76.5	42.9
-5.56104	0.00556	0					459	0	0			689	96	68.6	76.6	43
-5.52923	0.01111	0.00364					459	0	0			689	96	68.6	76.6	43.1
-5.49741	0.00278	0.01091					459	0	0			690	96	68.7	76.7	43.2
-5.4656	0.00556	0.01818					460	0	0			690	96	68.7	76.8	43.3
-5.43378	0.00833	0.00727					460	0	0			691	96	68.7	76.8	43.4
-5.40197	0.00278	0.02182					461	0	0			691	95.9	68.7	76.9	43.5
-5.37015	0.00833	0.00727					461	0	0			692	95.9	68.7	76.9	43.6
-5.33833	0.01111	0.00364					462	0	0			692	95.9	68.7	77	43.7
-5.30652	0.00556	0.01091					462	0	0			693	95.9	68.7	77.1	43.8
-5.2747	0.00278	0.00364					463	0	0			693	95.9	68.8	77.1	43.9
-5.24289	0.01111	0.01091					463	0	0			694	95.9	68.8	77.2	44
-5.21107	0.00556	0.00727					464	0	0			694	95.9	68.8	77.3	44.1
-5.17926	0	0					464	0	0			695	95.9	68.9	77.3	44.2
-5.14744	0.01111	0.00364					465	0	0			695	95.9	68.9	77.4	44.3
-5.11563	0.00833	0.00727					465	0	0			696	95.9	69	77.5	44.4
-5.08381	0.00556	0.00364					466	0	0			696	95.9	69.1	77.5	44.5
-5.05199	0.01111	0.00727					466	0	0			697	96	69.1	77.6	44.6
-5.02018	0.00278	0.01091					467	0	0			697	96	69.1	77.7	44.7
-4.98836	0	0.00727					467	0	0			698	96	69.2	77.7	44.9
-4.95655	0	0.00364					468	0	0			698	96	69.2	77.8	45
-4.92473	0.00833	0.01091					468	0	0			699	96	69.2	77.9	45.1
-4.89292	0.01389	0					469	0	0			699	95.9	69.3	78	45.2
-4.8611	0.00278	0.01455					469	0	0			700	95.9	69.3	78.1	45.4
-4.82929	0.00278	0					470	0	0			700	95.9	69.3	78.2	45.5
-4.79747	0.00833	0.00727					470	0	0			701	95.9	69.4	78.3	45.6
-4.76565	0.00556	0.00727					471	0	0			701	95.9	69.5	78.4	45.7
-4.73384	0.00833	0.00727					471	0	0			702	95.8	69.5	78.5	45.8
-4.70202	0.00556	0.00364					472	0	0			702	95.8	69.6	78.6	46
-4.67021	0.00833	0.00727					472	0	0			702	95.8	69.7	78.8	46.1
-4.63839	0.00278	0.00364					472	0	0			703	95.8	69.7	78.9	46.2
-4.60658	0.00278	0					473	0	0			703	95.8	69.8	79	46.3
-4.57476	0.00278	0.00364					473	0	0			704	95.8	69.8	79.1	46.5
-4.54295	0	0.00727					474	0	0			704	95.8	69.9	79.2	46.6
-4.51113	0.00278	0					474	0	0			705	95.8	69.9	79.3	46.7
-4.47932	0	0.00364					475	0	0			705	95.8	70	79.4	46.8
-4.4475	0.00556	0.00364					475	0	0			706	95.8	70	79.5	46.9
-4.41568	0.00278	0.00727					476	0	0			706	95.8	70.1	79.6	47
-4.38387	0.00278	0.02182					476	0	0			707	95.8	70.1	79.7	47.1
-4.35205	0.01111	0.01455					477	0	0			707	95.8	70.2	79.7	47.2
-4.32024	0.01111	0.00364					477	0	0			708	95.8	70.3	79.8	47.3
-4.28842	0.00556	0.01091					478	0	0			708	95.8	70.3	79.9	47.4
-4.25661	0.00556	0.01455					478	0	0			709	95.8	70.4	80	47.5
-4.22479	0	0.00727					479	0	0			709	95.8	70.4	80.1	47.6
-4.19298	0.01389	0.01091					479	0	0			710	95.8	70.5	80.1	47.7
-4.16116	0.00556	0.00364					480	0	0			710	95.8	70.5	80.2	47.8
-4.12934	0	0.01091					480	0	0			711	95.8	70.6	80.3	47.9
-4.09753	0	0.00364					481	0	0			711	95.8	70.6	80.4	48
-4.06571	0.01111	0					481	0	0			712	95.8	70.7	80.5	48.1
-4.0339	0.00556	0.01091					482	0	0			712	95.7	70.7	80.5	48.2
-4.00208	0.00556	0.00364					482	0	0			713	95.7	70.8	80.6	48.3
-3.97027	0	0.00364					483	0	0			713	95.7	70.9	80.7	48.4
-3.93845	0	0.01091					483	0	0			714	95.7	70.9	80.7	48.5
-3.90664	0	0.00364					484	0	0			714	95.7	71	80.8	48.6
-3.87482	0.00556	0.00727					484	0	0			715	95.7	71.1	80.9	48.7
-3.843	0.00556	0					485	0	0			715	95.7	71.1	80.9	48.8
-3.81119	0.00556	0.00364					485	0	0			715	95.7	71.2	81	48.9
-3.77937	0.00278	0.00364					486	0	0			716	95.7	71.3	81	48.9
-3.74756	0.00833	0.00364					486	0	0			716	95.7	71.3	81.1	49
-3.71574	0.01111	0.00727					486	0	0			717	95.7	71.4	81.1	49.1
-3.68393	0.00556	0.00727					487	0	0			717	95.7	71.4	81.2	49.2
-3.65211	0.00278	0					487	0	0			718	95.7	71.5	81.2	49.2
-3.6203	0.00833	0.01455					488	0	0			718	95.7	71.5	81.3	49.3
-3.58848	0.00556	0.00727					488	0	0			719	95.7	71.6	81.3	49.4
-3.55667	0.00833	0.01091					489	0	0			719	95.6	71.6	81.4	49.5
-3.52485	0	0.01091					489	0	0			720	95.6	71.6	81.4	49.6
-3.49303	0.00556	0.00727					490	0	0			720	95.6	71.7	81.5	49.7
-3.46122	0.00278	0.00364					490	0	0			721	95.5	71.7	81.5	49.7
-3.4294	0.00833	0.00364					491	0	0			721	95.5	71.7	81.6	49.8
-3.39759	0.00833	0.00364					491	0	0			722	95.5	71.8	81.6	49.9
-3.36577	0.00556	0.00364					492	0	0			722	95.5	71.8	81.7	50
-3.33396	0	0.00727					492	0	0			723	95.5	71.9	81.7	50
-3.30214	0.00278	0.00727					493	0	0			723	95.5	71.9	81.7	50.1
-3.27033	0.00833	0					493	0	0			724	95.5	72	81.8	50.2
-3.23851	0.01111	0.01455					494	0	0			724	95.5	72	81.8	50.2
-3.20669	0.00556	0.01091					494	0	0			725	95.6	72.1	81.9	50.3
-3.17488	0.00833	0.01818					495	0	0			725	95.6	72.2	81.9	50.4
-3.14306	0.01111	0.00727					495	0	0			726	95.6	72.2	81.9	50.5
-3.11125	0.00278	0.00727					496	0	0			726	95.6	72.3	82	50.6
-3.07943	0.00278	0.01091					496	0	0			727	95.6	72.4	82.1	50.7
-3.04762	0.00556	0.00364					497	0	0			727	95.6	72.5	82.1	50.8
-3.0158	0.00556	0.01091					497	0	0			728	95.6	72.6	82.2	50.9
-2.98399	0.00556	0					498	0	0			728	95.6	72.6	82.3	51
-2.95217	0.00556	0.00727					498	0	0			729	95.6	72.7	82.3	51.1
-2.92036	0	0.01455					499	0	0			729	95.5	72.8	82.4	51.2
-2.88854	0	0					499	0	0			729	95.5	72.9	82.5	51.4
-2.85672	0.00833	0.01091					499	0	0			730	95.5	73	82.6	51.5
-2.82491	0	0.01091					500	0	0			730	95.5	73.1	82.7	51.6
-2.79309	0	0.00364					500	0	0			731	95.4	73.1	82.8	51.7
-2.76128	0.00556	0.00364					501	0	0			731	95.4	73.2	82.8	51.9
-2.72946	0	0.01091					501	0	0			732	95.4	73.3	82.9	52
-2.69765	0.00278	0					502	0	0			732	95.4	73.3	83	52.1
-2.66583	0.00556	0					502	0	0			733	95.4	73.4	83.1	52.3
-2.63402	0.00556	0.01818					503	0	0			733	95.4	73.5	83.2	52.4
-2.6022	0	0.01091					503	0	0			734	95.4	73.5	83.3	52.5
-2.57038	0.01389	0.00364					504	0	0			734	95.4	73.6	83.4	52.6
-2.53857	0.00833	0.01455					504	0	0			735	95.4	73.7	83.5	52.7
-2.50675	0.00556	0.00727					505	0	0			735	95.5	73.8	83.6	52.9
-2.47494	0	0					505	0	0			736	95.4	73.9	83.6	53
-2.44312	0.00278	0.01091					506	0	0			736	95.4	74	83.7	53.1
-2.41131	0	0.01091					506	0	0			737	95.4	74.1	83.8	53.2
-2.37949	0	0.01091					507	0	0			737	95.4	74.2	83.9	53.3
-2.34768	0.00833	0.00364					507	0	0			738	95.4	74.3	84	53.4
-2.31586	0.00278	0					508	0	0			738	95.4	74.4	84.1	53.5
-2.28404	0.00833	0.00727					508	0	0			739	95.4	74.6	84.2	53.6
-2.25223	0.00556	0.01091					509	0	0			739	95.4	74.7	84.2	53.7
-2.22041	0.00556	0.00364					509	0	0			740	95.4	74.8	84.3	53.8
-2.1886	0.00278	0.00727					510	0	0			740	95.4	74.9	84.4	53.9
-2.15678	0.00833	0					510	0	0			741	95.4	75	84.4	54
-2.12497	0.01111	0.00364					511	0	0			741	95.4	75.1	84.5	54.1
-2.09315	0.00556	0.00364					511	0	0			742	95.4	75.2	84.5	54.2
-2.06134	0.00278	0.00364					512	0	0			742	95.4	75.3	84.6	54.3
-2.02952	0	0.01091					512	0	0			742	95.4	75.4	84.6	54.4
-1.99771	0.00278	0.00727					513	0	0			743	95.4	75.5	84.7	54.5
-1.96589	0.00833	0.00727					513	0	0			743	95.4	75.6	84.7	54.6
-1.93407	0.01389	0.00364					513	0	0			744	95.4	75.7	84.8	54.7
-1.90226	0.01111	0.00364					514	0	0			744	95.4	75.8	84.8	54.8
-1.87044	0.00278	0.00727					514	0	0			745	95.4	75.9	84.9	54.9
-1.83863	0.00278	0.00364					515	0	0			745	95.3	76	85	55
-1.80681	0.00833	0.00364					515	0	0			746	95.3	76.1	85.1	55.1
-1.775	0.00278	0.01091					516	0	0			746	95.3	76.2	85.1	55.2
-1.74318	0.00556	0					516	0	0			747	95.3	76.3	85.2	55.3
-1.71137	0	0.02182					517	0	0			747	95.3	76.3	85.3	55.4
-1.67955	0.00556	0.00364					517	0	0			748	95.3	76.4	85.3	55.5
-1.64773	0.01111	0.01091					518	0	0			748	95.3	76.5	85.4	55.6
-1.61592	0.00833	0.00364					518	0	0			749	95.3	76.6	85.4	55.7
-1.5841	0.00278	0.00727					519	0	0			749	95.3	76.6	85.5	55.8
-1.55229	0.00833	0.00727					519	0	0			750	95.3	76.7	85.5	55.9
-1.52047	0.00278	0					520	0	0			750	95.3	76.8	85.6	56
-1.48866	0.00556	0.01091					520	0	0			751	95.3	77	85.6	56.1
-1.45684	0	0.00727					521	0	0			751	95.3	77.1	85.7	56.2
-1.42503	0.00556	0					521	0	0			752	95.3	77.2	85.7	56.3
-1.39321	0.00556	0.00364					522	0	0			752	95.3	77.3	85.8	56.4
-1.36139	0.00278	0.00727					522	0	0			753	95.3	77.5	85.8	56.5
-1.32958	0.00556	0					523	0	0			753	95.3	77.6	85.9	56.6
-1.29776	0	0.01455					523	0	0			754	95.3	77.7	86	56.7
-1.26595	0.00556	0.00727					524	0	0			754	95.3	77.8	86	56.8
-1.23413	0.00278	0.02182					524	0	0			755	95.3	78	86.1	56.8
-1.20232	0	0.00364					525	0	0			755	95.3	78.1	86.1	56.9
-1.1705	0.00833	0.00364					525	0	0			756	95.3	78.2	86.2	57
-1.13869	0.00833	0.01091					526	0	0			756	95.3	78.3	86.2	57.1
-1.10687	0.00556	0.00364					526	0	0			756	95.2	78.4	86.3	57.2
-1.07506	0.00556	0.01455					526	0	0			757	95.2	78.5	86.3	57.3
-1.04324	0.00556	0.01091					527	0	0			757	95.2	78.6	86.4	57.4
-1.01142	0.00278	0.00727					527	0	0			758	95.2	78.7	86.4	57.5
-0.97961	0.00556	0.00727					528	0	0			758	95.2	78.8	86.4	57.6
-0.94779	0	0.02545					528	0	0			759	95.2	78.9	86.5	57.6
-0.91598	0.00278	0.00364					529	0	0			759	95.1	79	86.5	57.7
-0.88416	0.00278	0.00727					529	0	0			760	95.1	79.1	86.6	57.8
-0.85235	0	0.00364					530	0	0			760	95.1	79.2	86.6	57.9
-0.82053	0	0.01091					530	0	0			761	95.1	79.3	86.7	58
-0.78872	0.00278	0.00364					531	0	0			761	95	79.4	86.7	58.1
-0.7569	0.00278	0.00727					531	0	0			762	95	79.5	86.8	58.1
-0.72508	0.00556	0.00364					532	0	0			762	95	79.6	86.8	58.2
-0.69327	0.00833	0.01091					532	0	0			763	95	79.7	86.8	58.3
-0.66145	0.00556	0.00727					533	0	0			763	95	79.8	86.8	58.4
-0.62964	0	0					533	0	0			764	95	79.9	86.8	58.5
-0.59782	0.00833	0.00364					534	0	0			764	95	79.9	86.9	58.6
-0.56601	0	0					534	0	0			765	95	80	86.9	58.6
-0.53419	0.01111	0.01091					535	0	0			765	95	80.1	86.9	58.7
-0.50238	0.00278	0.00727					535	0	0			766	94.9	80.2	86.9	58.8
-0.47056	0.01667	0.00364					536	0	0			766	94.9	80.3	86.9	58.9
-0.43874	0.00278	0.00364					536	0	0			767	94.9	80.3	87	59
-0.40693	0	0.00364					537	0	0			767	94.9	80.4	87	59.1
-0.37511	0.00833	0.00727					537	0	0			768	94.8	80.5	87	59.2
-0.3433	0.00833	0					538	0	0			768	94.8	80.5	87.1	59.3
-0.31148	0.01667	0.00364					538	0	0			769	94.8	80.6	87.1	59.3
-0.27967	0.00278	0					539	0	0			769	94.8	80.6	87.2	59.4
-0.24785	0.00556	0.00364					539	0	0			769	94.7	80.7	87.2	59.5
-0.21604	0.00833	0.00364					540	0	0			770	94.7	80.7	87.3	59.6
-0.18422	0.01111	0.00364					540	0	0			770	94.7	80.8	87.3	59.7
-0.15241	0.00556	0.01091					540	0	0			771	94.7	80.9	87.4	59.8
-0.12059	0.00556	0.00727					541	0	0			771	94.7	80.9	87.4	59.9
-0.08877	0.00833	0					541	0	0			772	94.7	81	87.4	60
-0.05696	0.00833	0.01091					542	0	0			772	94.7	81.1	87.5	60.1
-0.02514	0.01111	0.00364					542	0	0			773	94.7	81.1	87.5	60.2
0.00667	0.01111	0.00364					543	0	0			773	94.6	81.2	87.5	60.3
0.03849	0.01389	0.00727					543	0	0			774	94.6	81.2	87.6	60.4
0.0703	0.00556	0.01091					544	0	0			774	94.6	81.2	87.6	60.5
0.10212	0.00278	0.01455					544	0	0			775	94.6	81.3	87.7	60.6
0.13393	0.00278	0.00727					545	0	0			775	94.5	81.3	87.7	60.7
0.16575	0.00556	0.01091					545	0	0			776	94.5	81.3	87.7	60.8
0.19756	0	0					546	0	0			776	94.5	81.4	87.8	60.9
0.22938	0.00833	0					546	0	0			777	94.5	81.4	87.8	61
0.2612	0.01111	0.01818					547	0	0			777	94.4	81.5	87.9	61.1
0.29301	0	0.00364					547	0	0			778	94.4	81.5	87.9	61.2
0.32483	0.00278	0.01455					548	0	0			778	94.4	81.6	88	61.3
0.35664	0.00556	0.00727					548	0	0			779	94.3	81.6	88.1	61.4
0.38846	0.00556	0.00364					549	0	0			779	94.3	81.6	88.1	61.5
0.42027	0.00556	0.02182					549	0	0			780	94.3	81.7	88.2	61.6
0.45209	0.00556	0.01818					550	0	0			780	94.2	81.7	88.2	61.7
0.4839	0	0.01091					550	0	0			781	94.2	81.8	88.3	61.8
0.51572	0.01667	0.00364					551	0	0			781	94.2	81.9	88.3	61.9
0.54754	0.00556	0.01818					551	0	0			782	94.2	81.9	88.3	62
0.57935	0.00556	0.02182					552	0	0			782	94.1	82	88.4	62.1
0.61117	0.00833	0.01091					552	0	0			783	94.1	82.1	88.4	62.2
0.64298	0.00833	0.00727					553	0	0			783	94.1	82.1	88.5	62.3
0.6748	0.00278	0.00727					553	0	0			783	94	82.2	88.6	62.4
0.70661	0.00833	0					553	0	0			784	94	82.3	88.6	62.5
0.73843	0.00556	0.00727					554	0	0			784	94	82.4	88.7	62.7
0.77024	0.00278	0					554	0	0			785	93.9	82.5	88.7	62.8
0.80206	0.00278	0.01455					555	0	0			785	93.9	82.6	88.8	62.9
0.83388	0.00833	0					555	0	0			786	93.8	82.6	88.9	63
0.86569	0.01111	0.01091					556	0	0			786	93.8	82.7	88.9	63.1
0.89751	0.00278	0.00727					556	0	0			787	93.8	82.8	89	63.2
0.92932	0.01667	0.01455					557	0	0			787	93.7	82.9	89	63.3
0.96114	0.01389	0.00727					557	0	0			788	93.7	83	89.1	63.4
0.99295	0.00278	0.01091					558	0	0			788	93.7	83	89.1	63.5
1.02477	0.00833	0					558	0	0			789	93.6	83.1	89.1	63.6
1.05658	0.01111	0.00364					559	0	0			789	93.6	83.2	89.2	63.7
1.0884	0.00556	0.01091					559	0	0			790	93.6	83.2	89.2	63.8
1.12022	0.00556	0.00727					560	0	0			790	93.5	83.3	89.2	63.9
1.15203	0.00556	0.00727					560	0	0			791	93.5	83.4	89.3	64
1.18385	0.01111	0.01818					561	0	0			791	93.5	83.4	89.3	64.1
1.21566	0.00833	0.01455					561	0	0			792	93.4	83.5	89.3	64.2
1.24748	0.01111	0.01091					562	0	0			792	93.4	83.5	89.4	64.3
1.27929	0.00556	0.00364					562	0	0			793	93.3	83.6	89.4	64.3
1.31111	0.00833	0.01455					563	0	0			793	93.3	83.6	89.4	64.4
1.34292	0.00833	0					563	0	0			794	93.2	83.7	89.4	64.5
1.37474	0.01111	0.00727					564	0	0			794	93.2	83.7	89.4	64.6
1.40656	0.01944	0.01818					564	0	0			795	93.1	83.8	89.4	64.6
1.43837	0.00278	0.01091					565	0	0			795	93	83.8	89.4	64.7
1.47019	0.01667	0.01455					565	0	0			796	93	83.9	89.4	64.8
1.502	0.00556	0.01091					566	0	0			796	92.9	84	89.4	64.9
1.53382	0	0.01455					566	0	0			796	92.8	84.1	89.5	64.9
1.56563	0.01667	0.02545					567	0	0			797	92.7	84.1	89.5	65
1.59745	0.00833	0.01455					567	0	0			797	92.7	84.2	89.5	65.1
1.62926	0.01667	0.01455					567	0	0			798	92.6	84.3	89.6	65.1
1.66108	0.00833	0.03636					568	0	0			798	92.5	84.3	89.6	65.2
1.6929	0.02222	0.02545					568	0	0			799	92.4	84.4	89.6	65.3
1.72471	0.03889	0.06545					569	0	0			799	92.4	84.5	89.7	65.4
1.75653	0.04722	0.12364					569	0	0			800	92.3	84.5	89.7	65.5
1.78834	0.1	0.12364					570	0	0			800	92.2	84.6	89.7	65.5
1.82016	0.13611	0.20364					570	0	0			801	92.1	84.6	89.7	65.6
1.85197	0.18056	0.33818					571	0	0			801	92.1	84.7	89.7	65.7
1.88379	0.23056	0.43273					571	0	0			802	92	84.7	89.7	65.8
1.9156	0.31667	0.42545					572	0	0			802	91.9	84.8	89.7	65.9
1.94742	0.34444	0.45455					572	0	0			803	91.8	84.8	89.7	66
1.97923	0.38333	0.54182					573	0	0			803	91.7	84.9	89.7	66
2.01105	0.42222	0.56727					573	0	0			804	91.6	85	89.8	66.1
2.04286	0.45278	0.57818					574	0	0			804	91.5	85	89.8	66.2
2.07468	0.38333	0.50545					574	0	0			805	91.4	85.1	89.8	66.3
2.1065	0.35556	0.56364					575	0	0			805	91.3	85.2	89.8	66.4
2.13831	0.43056	0.53091					575	0	0			806	91.1	85.2	89.8	66.5
2.17013	0.39167	0.52364					576	0	0			806	91	85.3	89.9	66.6
2.20194	0.43056	0.54182					576	0	0			807	90.9	85.4	89.9	66.6
2.23376	0.43611	0.56727					577	0	0			807	90.7	85.4	89.9	66.7
2.26557	0.38056	0.56					577	0	0			808	90.6	85.5	89.9	66.8
2.29739	0.33889	0.48					578	0	0			808	90.5	85.5	90	66.9
2.32921	0.36389	0.45091					578	0	0			809	90.3	85.6	90	67
2.36102	0.46667	0.40364					579	0	0			809	90.2	85.6	90	67.1
2.39284	0.36944	0.43636					579	0	0			810	90.1	85.6	90	67.3
2.42465	0.34444	0.49091					580	0	0			810	90	85.7	90	67.4
2.45647	0.33333	0.49818					580	0	0			810	89.9	85.7	90	67.5
2.48828	0.34167	0.51636					580	0	0			811	89.7	85.8	90.1	67.6
2.5201	0.33056	0.49455					581	0	0			811	89.6	85.8	90.1	67.7
2.55191	0.39444	0.55273					581	0	0			812	89.6	85.8	90.1	67.8
2.58373	0.35556	0.49455					582	0	0			812	89.5	85.9	90.1	67.8
2.61554	0.33333	0.44727					582	0	0			813	89.4	85.9	90.2	67.9
2.64736	0.43333	0.40364					583	0	0			813	89.3	85.9	90.2	68
2.67918	0.39444	0.44727					583	0	0			814	89.2	85.9	90.2	68.1
2.71099	0.39444	0.51273					584	0	0			814	89	86	90.3	68.1
2.74281	0.40278	0.55273					584	0	0			815	88.9	86	90.3	68.2
2.77462	0.36667	0.48364					585	0	0			815	88.8	86	90.3	68.3
2.80644	0.35833	0.47273					585	0	0			816	88.6	86	90.3	68.3
2.83825	0.325	0.49818					586	0	0			816	88.4	86.1	90.3	68.4
2.87007	0.34722	0.48727					586	0	0			817	88.2	86.1	90.3	68.5
2.90188	0.36944	0.55636					587	0	0			817	88	86.1	90.3	68.5
2.9337	0.38333	0.42545					587	0	0			818	87.8	86.2	90.4	68.6
2.96551	0.40833	0.51273					588	0	0			818	87.6	86.2	90.4	68.7
2.99733	0.39444	0.47636					588	0	0			819	87.3	86.3	90.4	68.8
3.02915	0.34444	0.44727					589	0	0			819	87	86.3	90.4	68.8
3.06096	0.36667	0.47273					589	0	0			820	86.7	86.3	90.3	68.9
3.09278	0.37222	0.49455					590	0	0			820	86.4	86.4	90.3	69
3.12459	0.425	0.48364					590	0	0			821	86.1	86.4	90.3	69
3.15641	0.37778	0.50545					591	0	0			821	85.7	86.5	90.3	69.1
3.18822	0.34167	0.47273					591	0	0			822	85.3	86.5	90.3	69.2
3.22004	0.38889	0.56364					592	0	0			822	84.8	86.5	90.3	69.2
3.25185	0.40556	0.50545					592	0	0			823	84.4	86.6	90.2	69.3
3.28367	0.37222	0.49091					593	0	0			823	83.9	86.6	90.2	69.3
3.31549	0.36667	0.51273					593	0	0			823	83.3	86.7	90.2	69.4
3.3473	0.37222	0.54182					594	0	0			824	82.8	86.7	90.2	69.4
3.37912	0.35556	0.46182					594	0	0			824	82.2	86.8	90.2	69.5
3.41093	0.33611	0.53455					594	0	0			825	81.7	86.8	90.2	69.5
3.44275	0.38889	0.52					595	0	0			825	81.1	86.9	90.2	69.6
3.47456	0.37222	0.40727					595	0	0			826	80.6	86.9	90.2	69.7
3.50638	0.4	0.48364					596	0	0			826	80.1	87	90.1	69.7
3.53819	0.38333	0.51273					596	0	0			827	79.6	87	90.2	69.8
3.57001	0.44722	0.47636					597	0	0			827	79.1	87.1	90.2	69.8
3.60182	0.36944	0.56727					597	0	0			828	78.7	87.1	90.2	69.9
3.63364	0.38889	0.42182					598	0	0			828	78.2	87.2	90.2	70
3.66546	0.43611	0.55636					598	0	0			829	77.8	87.2	90.2	70.1
3.69727	0.39722	0.56727					599	0	0			829	77.3	87.3	90.2	70.1
3.72909	0.4	0.49455					599	0	0			830	76.8	87.3	90.2	70.2
3.7609	0.36667	0.46182					600	0	0			830	76.2	87.4	90.2	70.3
3.79272	0.43889	0.49091					600	0	0			831	75.6	87.5	90.2	70.4
3.82453	0.37222	0.46545					601	0	0			831	75	87.5	90.3	70.5
3.85635	0.32222	0.41455					601	0	0			832	74.3	87.6	90.3	70.6
3.88816	0.375	0.53091					602	0	0			832	73.5	87.6	90.3	70.7
3.91998	0.4	0.47273					602	0	0			833	72.7	87.7	90.3	70.8
3.9518	0.4	0.51636					603	0	0			833	71.7	87.7	90.4	70.9
3.98361	0.44722	0.58909					603	0	0			834	70.7	87.8	90.4	71
4.01543	0.40833	0.50182					604	0	0			834	69.5	87.8	90.5	71.1
4.04724	0.38333	0.47273					604	0	0			835	68.2	87.9	90.5	71.2
4.07906	0.43889	0.48364					605	0	0			835	66.7	88	90.6	71.4
4.11087	0.39167	0.50182					605	0	0			836	65.2	88	90.7	71.5
4.14269	0.38889	0.53455					606	0	0			836	63.5	88.1	90.7	71.6
4.1745	0.38611	0.50182					606	0	0			837	61.7	88.2	90.8	71.7
4.20632	0.35556	0.48727					607	0	0			837	59.9	88.2	90.8	71.9
4.23814	0.46667	0.49818					607	0	0			837	58	88.3	90.8	72
4.26995	0.40278	0.46909					607	0	0			838	56.2	88.3	90.9	72.1
4.30177	0.41667	0.53091					608	0	0			838	54.6	88.4	90.9	72.2
4.33358	0.425	0.53455					608	0	0			839	53.1	88.4	91	72.4
4.3654	0.36111	0.44727					609	0	0			839	51.9	88.5	91	72.5
4.39721	0.43611	0.52364					609	0	0			840	51	88.5	91	72.6
4.42903	0.43056	0.49818					610	0	0			840	50.4	88.5	91.1	72.8
4.46084	0.35	0.45818					610	0	0			841	50.1	88.6	91.1	72.9
4.49266	0.40278	0.56727					611	0	0			841	50.3	88.6	91.2	73
4.52447	0.36667	0.50545					611	0	0			842	50.8	88.7	91.2	73.1
4.55629	0.47222	0.48727					612	0	0			842	51.7	88.7	91.2	73.2
4.58811	0.39444	0.53818					612	0	0			843	52.9	88.8	91.2	73.3
4.61992	0.40556	0.48					613	0	0			843	54.4	88.8	91.3	73.4
4.65173	0.34722	0.48727					613	0	0			844	56.1	88.9	91.3	73.5
4.68354	0.425	0.50182					614	0	0			844	58	88.9	91.3	73.6
4.71535	0.41389	0.51636					614	0	0			845	60	88.9	91.3	73.7
4.74716	0.35833	0.44727					615	0	0			845	62.1	88.9	91.3	73.8
4.77896	0.46944	0.44727					615	0	0			846	64.2	88.9	91.3	73.9
4.81075	0.45833	0.46909					616	0	0			846	66.3	88.9	91.3	73.9
4.84255	0.43056	0.50182					616	0	0			847	68.3	88.9	91.3	74
4.87433	0.40278	0.44					617	0	0			847	70.3	88.9	91.3	74
4.90611	0.45556	0.56364					617	0	0			848	72.2	89	91.3	74.1
4.93789	0.43611	0.49455					618	0	0			848	74	89	91.3	74.2
4.96965	0.40833	0.49455					618	0	0			849	75.7	89	91.3	74.2
5.00141	0.42222	0.48					619	0	0			849	77.3	89	91.3	74.2
5.03317	0.40278	0.48364					619	0	0			850	78.7	89	91.3	74.3
5.06491	0.41667	0.53818					620	0	0			850	80	89	91.2	74.3
5.09664	0.42778	0.51273					620	0	0			850	81.1	89.1	91.2	74.4
5.12837	0.39444	0.48727					621	0	0			851	82.1	89.1	91.2	74.4
5.16008	0.48889	0.48364					621	0	0			851	82.9	89.1	91.2	74.5
5.19179	0.40278	0.53091					621	0	0			852	83.6	89.2	91.3	74.5
5.22348	0.4	0.53091					622	0	0			852	84.2	89.2	91.3	74.6
5.25516	0.48056	0.50909					622	0	0			853	84.7	89.2	91.3	74.7
5.28683	0.36111	0.50182					623	0	0			853	85.1	89.2	91.3	74.8
5.31848	0.45	0.49818					623	0	0			854	85.4	89.3	91.4	74.9
5.35012	0.45278	0.52727					624	0	0			854	85.7	89.3	91.4	75
5.38175	0.38056	0.57818					624	0	0			855	85.9	89.3	91.4	75.1
5.41336	0.42778	0.48					625	0	0			855	86.2	89.3	91.5	75.2
5.44496	0.41389	0.53818					625	0	0			856	86.4	89.3	91.5	75.4
5.47655	0.36667	0.45818					626	0	0			856	86.7	89.4	91.6	75.5
5.50811	0.43611	0.48364					626	0	0			857	87	89.4	91.6	75.6
5.53966	0.42222	0.53818					627	0	0			857	87.3	89.4	91.7	75.7
5.5712	0.41389	0.51273					627	0	0			858	87.7	89.4	91.7	75.8
5.60271	0.51111	0.48364					628	0	0			858	88	89.5	91.7	75.9
5.63421	0.4	0.42545					628	0	0			859	88.4	89.5	91.8	76
5.66568	0.39444	0.54909					629	0	0			859	88.7	89.5	91.8	76.2
5.69714	0.45278	0.50909					629	0	0			860	89.1	89.5	91.9	76.3
5.72858	0.43333	0.50182					630	0	0			860	89.4	89.6	91.9	76.4
5.76	0.42778	0.52727					630	83.1	69.2			861	89.8	89.6	91.9	76.5
5.7914	0.41667	0.48727					631	83.1	69.2			861	90.1	89.6	92	76.6
5.82277	0.44444	0.50545					631	83.2	69.3			862	90.4	89.6	92	76.7
5.85412	0.48056	0.48364					632	83.2	69.3			862	90.6	89.7	92.1	76.9
5.88546	0.375	0.53455					632	83.1	69.3			863	90.9	89.7	92.1	77
5.91676	0.41667	0.48364					633	83.1	69.3			863	91.1	89.7	92.1	77.1
5.94805	0.525	0.52364					633	83	69.3			864	91.3	89.8	92.2	77.3
5.97931	0.46944	0.55273					634	83	69.4			864	91.4	89.8	92.2	77.4
6.01054	0.40278	0.50182					634	83	69.4			864	91.5	89.8	92.2	77.5
6.04175	0.44722	0.49818					634	83	69.4			865	91.6	89.9	92.3	77.6
6.07293	0.46111	0.50909					635	83	69.5			865	91.7	89.9	92.3	77.7
6.10409	0.43611	0.57818					635	83	69.5			866	91.8	89.9	92.4	77.8
6.13523	0.46111	0.51636					636	83	69.5			866	91.8	89.9	92.4	78
6.16634	0.43611	0.51273					636	83.1	69.6			867	91.8	89.9	92.4	78.1
6.19742	0.49167	0.44364					637	83.2	69.6			867	91.9	89.9	92.5	78.2
6.22849	0.40278	0.57818					637	83.2	69.6			868	91.9	90	92.5	78.3
6.25954	0.46389	0.49091					638	83.3	69.7			868	91.9	90	92.5	78.4
6.29056	0.51667	0.57091					638	83.3	69.7			869	91.9	90	92.5	78.5
6.32157	0.44722	0.52727					639	83.4	69.7			869	92	90	92.5	78.6
6.35257	0.44444	0.56					639	83.4	69.7			870	92	90	92.6	78.7
6.38354	0.45	0.46545					640	83.4	69.7			870	92	90	92.6	78.8
6.4145	0.39444	0.43273					640	83.4	69.7			871	92	90	92.6	78.9
6.44545	0.45	0.49818					641	83.4	69.7			871	92	90	92.6	79
6.47639	0.46111	0.41818					641	83.3	69.7			872	92.1	90	92.6	79.1
6.50731	0.51944	0.58545					642	83.3	69.7			872	92.1	90	92.7	79.2
6.53823	0.43889	0.40364					642	83.3	69.7			873	92.1	90	92.7	79.3
6.56913	0.46111	0.53091					643	83.3	69.7			873	92.1	90	92.7	79.3
6.60003	0.44722	0.48					643	83.3	69.7			874	92.2	90	92.7	79.4
6.63092	0.44722	0.52					644	83.4	69.7			874	92.2	90	92.7	79.5
6.6618	0.45833	0.52364					644	83.4	69.8			875	92.2	90	92.7	79.6
6.69268	0.41667	0.42909					645	83.4	69.8			875	92.2	90	92.8	79.6
6.72356	0.46667	0.53455					645	83.4	69.8			876	92.2	90	92.8	79.7
6.75443	0.46111	0.48727					646	83.4	69.9			876	92.2	89.9	92.8	79.8
6.7853	0.46111	0.59636					646	83.4	69.9			877	92.2	89.9	92.8	79.8
6.81617	0.44167	0.55636					647	83.4	69.9			877	92.2	89.9	92.8	79.9
6.84704	0.44167	0.52					647	83.4	70			877	92.2	89.9	92.8	80
6.87791	0.44444	0.45818					648	83.4	70			878	92.1	89.9	92.8	80
6.90878	0.46389	0.51273					648	83.4	70.1			878	92.1	89.8	92.8	80.1
6.93966	0.49167	0.52364					648	83.4	70.1			879	92	89.8	92.8	80.2
6.97054	0.46944	0.48					649	83.4	70.1			879	91.9	89.8	92.8	80.2
7.00143	0.43611	0.40727					649	83.4	70.2			880	91.9	89.8	92.8	80.3
7.03233	0.49444	0.54909					650	83.4	70.2			880	91.8	89.7	92.8	80.4
7.06323	0.46944	0.50182					650	83.4	70.3			881	91.7	89.7	92.8	80.4
7.09415	0.4	0.47273					651	83.5	70.3			881	91.6	89.7	92.8	80.5
7.12507	0.44722	0.51636					651	83.5	70.4			882	91.6	89.7	92.9	80.6
7.156	0.39722	0.52					652	83.5	70.4			882	91.5	89.8	92.9	80.7
7.18695	0.49722	0.46909					652	83.5	70.5			883	91.5	89.8	92.9	80.8
7.21791	0.41111	0.52364					653	83.5	70.5			883	91.4	89.8	92.9	80.8
7.24889	0.51944	0.47273					653	83.5	70.6			884	91.4	89.9	92.9	80.9
7.27988	0.40278	0.53455					654	83.5	70.6			884	91.3	89.9	92.9	81
7.31089	0.48056	0.55636					654	83.5	70.6			885	91.3	89.9	93	81.1
7.34191	0.41944	0.45818					655	83.5	70.7			885	91.2	90	93	81.2
7.37296	0.56944	0.57091					655	83.6	70.7			886	91.2	90	93	81.2
7.40402	0.44722	0.45455					656	83.6	70.7			886	91.2	90.1	93	81.3
7.43511	0.45833	0.46182					656	83.6	70.7			887	91.1	90.2	93	81.4
7.46621	0.5	0.51636					657	83.6	70.8			887	91.1	90.2	92.9	81.4
7.49735	0.50833	0.56364					657	83.6	70.8			888	91.1	90.3	92.9	81.5
7.5285	0.52778	0.50545					658	83.6	70.8			888	91.1	90.3	92.9	81.6
7.55968	0.44444	0.52727					658	83.7	70.8			889	91.1	90.4	92.9	81.6
7.59089	0.44167	0.54545					659	83.7	70.8			889	91.1	90.5	92.9	81.7
7.62212	0.52222	0.46909					659	83.7	70.8			890	91	90.5	92.9	81.7
7.65338	0.475	0.54182					660	83.7	70.9			890	91	90.6	92.9	81.8
7.68466	0.48611	0.51636					660	83.8	70.9			891	91	90.6	92.9	81.8
7.71596	0.48889	0.60727					661	83.8	70.9			891	91	90.7	92.9	81.9
7.74728	0.40556	0.46182					661	83.8	71			891	91	90.7	92.9	81.9
7.77863	0.48333	0.53455					661	83.8	71			892	91	90.8	92.8	82
7.80999	0.50833	0.47636					662	83.8	71.1			892	91	90.8	92.8	82
7.84136	0.425	0.56					662	83.8	71.1			893	91	90.9	92.8	82.1
7.87276	0.48611	0.51273					663	83.8	71.2			893	91	90.9	92.8	82.1
7.90417	0.51667	0.46182					663	83.8	71.2			894	91	90.9	92.8	82.2
7.93559	0.4	0.60727					664	83.9	71.3			894	90.9	91	92.8	82.2
7.96702	0.525	0.48					664	83.9	71.3			895	90.9	91	92.8	82.3
7.99847	0.46667	0.45818					665	83.9	71.4			895	90.9	91	92.8	82.3
8.02993	0.52778	0.46182					665	83.9	71.4			896	90.9	91	92.8	82.4
8.06139	0.52778	0.48727					666	83.9	71.4			896	90.8	91	92.8	82.4
8.09287	0.44444	0.51273					666	83.9	71.5			897	90.8	91.1	92.8	82.5
8.12435	0.53611	0.54909					667	83.9	71.5			897	90.8	91.1	92.8	82.5
8.15584	0.48611	0.54545					667	83.9	71.5			898	90.7	91.1	92.8	82.6
8.18733	0.48333	0.53818					668	83.9	71.5			898	90.7	91.1	92.8	82.7
8.21882	0.45	0.48					668	83.9	71.5			899	90.6	91.1	92.7	82.7
8.25032	0.45278	0.45455					669	83.9	71.5			899	90.6	91.1	92.7	82.8
8.28182	0.56111	0.57091					669	83.9	71.4			900	90.5	91.1	92.7	82.8
8.31332	0.50833	0.4					670	84	71.4			900	90.5	91.1	92.7	82.8
8.34481	0.50833	0.51273					670	84	71.4			901	90.4	91.1	92.7	82.9
8.37631	0.43889	0.48					671	84	71.4			901	90.3	91.1	92.7	82.9
8.4078	0.48056	0.50909					671	84	71.4			902	90.2	91.1	92.7	83
8.43928	0.46944	0.48					672	84.1	71.4			902	90.1	91.1	92.6	83
8.47077	0.475	0.46909					672	84.1	71.4			903	90.1	91.1	92.6	83.1
8.50224	0.49444	0.54909					673	84.1	71.4			903	90	91.1	92.6	83.1
8.5337	0.475	0.50545					673	84.2	71.4			904	89.9	91.1	92.6	83.1
8.56516	0.50278	0.53455					674	84.2	71.4			904	89.7	91.1	92.6	83.2
8.59661	0.51389	0.48364					674	84.3	71.4			904	89.6	91.1	92.6	83.2
8.62804	0.49722	0.57091					675	84.3	71.4			905	89.5	91.2	92.6	83.3
8.65946	0.48889	0.47273					675	84.3	71.4			905	89.4	91.2	92.5	83.3
8.69087	0.51111	0.53818					675	84.3	71.4			906	89.3	91.2	92.5	83.4
8.72226	0.49167	0.49455					676	84.4	71.4			906	89.2	91.3	92.5	83.4
8.75363	0.55833	0.49455					676	84.4	71.4			907	89	91.3	92.5	83.4
8.78499	0.51111	0.50182					677	84.4	71.4			907	88.9	91.4	92.5	83.5
8.81633	0.47778	0.51273					677	84.4	71.5			908	88.8	91.4	92.5	83.5
8.84765	0.51944	0.49455					678	84.5	71.5			908	88.6	91.5	92.5	83.6
8.87895	0.45278	0.52					678	84.5	71.5			909	88.5	91.5	92.4	83.6
8.91023	0.54722	0.45455					679	84.5	71.5			909	88.3	91.5	92.4	83.6
8.94148	0.53333	0.58909					679	84.6	71.5			910	88.2	91.6	92.4	83.7
8.97271	0.51944	0.53091					680	84.6	71.5			910	88	91.6	92.3	83.7
9.00391	0.48889	0.48364					680	84.6	71.5			911	87.9	91.7	92.3	83.7
9.03509	0.48611	0.44					681	84.7	71.6			911	87.7	91.8	92.3	83.7
9.06624	0.49444	0.49091					681	84.7	71.6			912	87.6	91.8	92.2	83.7
9.09736	0.475	0.54909					682	84.8	71.6			912	87.4	91.9	92.2	83.8
9.12845	0.50556	0.53455					682	84.8	71.6			913	87.2	92	92.2	83.8
9.15952	0.42778	0.48					683	84.9	71.6			913	87.1	92	92.1	83.8
9.19055	0.50556	0.51636					683	84.9	71.6			914	86.9	92.1	92.1	83.8
9.22156	0.51111	0.56364					684	84.9	71.6			914	86.7	92.2	92.1	83.8
9.25255	0.58056	0.43636					684	85	71.6			915	86.5	92.2	92	83.8
9.28351	0.54167	0.49455					685	85	71.6			915	86.3	92.3	92	83.8
9.31445	0.51389	0.53455					685	85.1	71.6			916	86	92.3	92	83.8
9.34537	0.48333	0.43636					686	85.1	71.7			916	85.8	92.4	91.9	83.8
9.37627	0.47222	0.49091					686	85.1	71.7			917	85.6	92.4	91.9	83.8
9.40715	0.55	0.63273					687	85.2	71.7			917	85.3	92.5	91.8	83.8
9.43802	0.54722	0.52364					687	85.2	71.7			918	85	92.5	91.8	83.8
9.46887	0.51389	0.49091					688	85.2	71.7			918	84.7	92.6	91.7	83.8
9.4997	0.50556	0.41818					688	85.2	71.7			918	84.5	92.6	91.6	83.8
9.53052	0.49444	0.53818					688	85.3	71.7			919	84.2	92.7	91.6	83.7
9.56133	0.54167	0.46545					689	85.3	71.7			919	83.8	92.7	91.5	83.7
9.59213	0.48889	0.48727					689	85.3	71.7			920	83.5	92.8	91.5	83.7
9.62292	0.61111	0.49818					690	85.3	71.8			920	83.1	92.8	91.5	83.7
9.6537	0.45833	0.49818					690	85.4	71.8			921	82.8	92.9	91.4	83.7
9.68447	0.51944	0.53091					691	85.4	71.8			921	82.4	92.9	91.4	83.7
9.71524	0.49167	0.44727					691	85.4	71.9			922	82	93	91.4	83.6
9.746	0.50833	0.51636					692	85.5	71.9			922	81.5	93	91.3	83.6
9.77676	0.46667	0.50545					692	85.5	72			923	81.1	93	91.3	83.6
9.80751	0.54722	0.53455					693	85.5	72			923	80.6	93.1	91.3	83.6
9.83827	0.48056	0.48					693	85.5	72.1			924	80.1	93.1	91.3	83.6
9.86902	0.51111	0.56727					694	85.6	72.1			924	79.6	93.1	91.2	83.6
9.89978	0.5	0.50909					694	85.6	72.1			925	79.1	93.1	91.2	83.6
9.93054	0.48333	0.45818					695	85.6	72.2			925	78.7	93.1	91.2	83.6
9.9613	0.51389	0.52364					695	85.6	72.2			926	78.3	93.1	91.2	83.6
9.99207	0.54722	0.47636					696	85.6	72.2			926	77.9	93.1	91.2	83.6
10.0229	0.46111	0.54545					696	85.6	72.2			927	77.5	93.1	91.2	83.6
10.0536	0.49444	0.49455					697	85.6	72.3			927	77.2	93.2	91.1	83.7
10.0844	0.49444	0.52364					697	85.7	72.3			928	76.8	93.2	91.1	83.7
10.1152	0.5	0.52727					698	85.7	72.3			928	76.5	93.2	91.1	83.7
10.146	0.50833	0.52364					698	85.7	72.4			929	76.1	93.2	91.1	83.7
10.1769	0.43889	0.56727					699	85.7	72.4			929	75.8	93.2	91.1	83.7
10.2077	0.52778	0.44					699	85.8	72.5			930	75.4	93.2	91.1	83.7
10.2386	0.51389	0.52364					700	85.8	72.6			930	75	93.2	91.1	83.8
10.2694	0.52222	0.53818					700	85.9	72.6			931	74.6	93.2	91.1	83.8
10.3003	0.44722	0.49455					701	85.9	72.7			931	74.1	93.2	91.1	83.8
10.3312	0.56944	0.48727					701	86	72.8			931	73.7	93.2	91.1	83.8
10.3621	0.55556	0.56727					702	86	72.9			932	73.3	93.2	91.1	83.8
10.3931	0.46389	0.53455					702	86.1	73			932	73	93.2	91.1	83.9
10.4241	0.45278	0.51273					702	86.1	73			933	72.7	93.2	91.1	83.9
10.4551	0.55	0.49455					703	86.1	73.1			933	72.4	93.3	91.1	83.9
10.4861	0.45833	0.45818					703	86.2	73.2			934	72.1	93.3	91.1	83.9
10.5171	0.56389	0.48727					704	86.2	73.2			934	71.9	93.3	91.1	83.9
10.5482	0.51111	0.52364					704	86.2	73.3			935	71.6	93.3	91.1	84
10.5793	0.45833	0.60727					705	86.3	73.3			935	71.3	93.3	91.1	84
10.6104	0.49722	0.57091					705	86.3	73.4			936	70.9	93.3	91.1	84
10.6416	0.43889	0.52727					706	86.3	73.5			936	70.5	93.4	91.1	84
10.6728	0.43889	0.47273					706	86.4	73.5			937	70	93.3	91.1	84
10.704	0.51667	0.50545					707	86.4	73.6			937	69.5	93.3	91.1	84.1
10.7352	0.51389	0.48					707	86.4	73.7			938	68.9	93.3	91.1	84.1
10.7665	0.45833	0.54909					708	86.5	73.8			938	68.2	93.3	91.1	84.1
10.7978	0.45833	0.54545					708	86.5	73.8			939	67.5	93.3	91.1	84.2
10.8291	0.55278	0.55636					709	86.5	73.9			939	66.7	93.3	91.1	84.2
10.8605	0.50278	0.49818					709	86.6	74			940	65.9	93.3	91.1	84.2
10.8918	0.48333	0.56364					710	86.6	74.1			940	65.2	93.3	91.1	84.2
10.9232	0.42222	0.52364					710	86.6	74.3			941	64.4	93.3	91.1	84.3
10.9546	0.47222	0.59636					711	86.7	74.4			941	63.6	93.3	91.1	84.3
10.986	0.46111	0.56727					711	86.7	74.4			942	62.8	93.3	91.1	84.3
11.0174	0.475	0.53818					712	86.7	74.5			942	62.1	93.3	91.1	84.3
11.0489	0.51667	0.51636					712	86.8	74.6			943	61.5	93.3	91	84.3
11.0804	0.50556	0.57818					713	86.8	74.7			943	60.8	93.3	91	84.4
11.1118	0.50833	0.58909					713	86.8	74.8			944	60.3	93.3	91	84.4
11.1433	0.51667	0.53091					714	86.9	74.8			944	59.8	93.3	91	84.4
11.1748	0.51111	0.57455					714	86.9	74.9			945	59.5	93.2	91	84.4
11.2064	0.51111	0.50545					715	87	74.9			945	59.2	93.2	91	84.4
11.2379	0.51667	0.56364					715	87	75			945	59	93.2	91	84.4
11.2694	0.55278	0.60364					715	87	75.1			946	58.9	93.2	91	84.4
11.301	0.40833	0.49455					716	87.1	75.1			946	58.9	93.2	90.9	84.4
11.3325	0.53056	0.50545					716	87.1	75.2			947	59	93.2	90.9	84.5
11.3641	0.55278	0.57091					717	87.1	75.3			947	59.2	93.2	90.9	84.5
11.3956	0.48889	0.55636					717	87.1	75.4			948	59.4	93.2	90.9	84.5
11.4272	0.43889	0.45818					718	87.2	75.4			948	59.6	93.1	90.8	84.5
11.4588	0.53056	0.64364					718	87.2	75.5			949	59.9	93.1	90.8	84.5
11.4903	0.49444	0.46909					719	87.2	75.6			949	60.1	93.1	90.8	84.5
11.5219	0.56944	0.52					719	87.3	75.7			950	60.4	93.1	90.8	84.5
11.5534	0.60278	0.51273					720	87.3	75.7			950	60.5	93.1	90.8	84.5
11.585	0.51944	0.53818					720	87.3	75.8			951	60.6	93.1	90.7	84.5
11.6166	0.51389	0.47636					721	87.3	75.9			951	60.7	93.1	90.7	84.6
11.6481	0.46944	0.52					721	87.4	75.9			952	60.6	93.1	90.7	84.6
11.6797	0.47778	0.49818					722	87.4	76			952	60.4	93.1	90.7	84.6
11.7112	0.44444	0.56727					722	87.4	76			953	60.2	93.1	90.7	84.7
11.7428	0.46111	0.46545					723	87.4	76.1			953	59.8	93.1	90.7	84.7
11.7743	0.55	0.63636					723	87.4	76.2			954	59.4	93.1	90.7	84.7
11.8058	0.53056	0.58182					724	87.5	76.3			954	59	93.1	90.7	84.7
11.8374	0.51667	0.47636					724	87.5	76.3			955	58.5	93	90.7	84.8
11.8689	0.50278	0.59636					725	87.5	76.4			955	57.9	93	90.7	84.8
11.9003	0.54444	0.47636					725	87.6	76.5			956	57.4	93	90.7	84.8
11.9318	0.49444	0.52					726	87.6	76.6			956	56.9	93	90.7	84.8
11.9633	0.50833	0.6					726	87.6	76.7			957	56.4	93	90.7	84.9
11.9947	0.51111	0.49818					727	87.7	76.8			957	55.9	93	90.6	84.9
12.0262	0.48611	0.62182					727	87.7	76.9			958	55.4	93	90.6	84.9
12.0576	0.54444	0.50545					728	87.8	77			958	55	92.9	90.6	84.9
12.089	0.49722	0.56					728	87.8	77.1			958	54.7	92.9	90.6	85
12.1204	0.55	0.53091					729	87.9	77.2			959	54.4	92.9	90.6	85
12.1517	0.51111	0.57455					729	87.9	77.3			959	54.3	92.9	90.6	85
12.1831	0.54444	0.54545					729	87.9	77.4			960	54.2	92.9	90.6	85.1
12.2144	0.53333	0.52727					730	87.9	77.5			960	54.3	92.8	90.6	85.1
12.2457	0.5	0.50909					730	88	77.7			961	54.6	92.8	90.6	85.1
12.277	0.45833	0.53091					731	88	77.8			961	55.1	92.8	90.6	85.2
12.3082	0.52778	0.54909					731	88.1	77.9			962	55.8	92.7	90.6	85.2
12.3395	0.525	0.50182					732	88.1	78			962	56.7	92.7	90.6	85.2
12.3707	0.49722	0.52364					732	88.1	78.1			963	57.9	92.7	90.6	85.3
12.4019	0.44444	0.61455					733	88.2	78.2			963	59.3	92.6	90.6	85.3
12.4331	0.59722	0.50545					733	88.2	78.3			964	60.9	92.6	90.6	85.3
12.4643	0.52778	0.52364					734	88.3	78.4			964	62.7	92.5	90.7	85.4
12.4955	0.46667	0.55273					734	88.3	78.5			965	64.6	92.5	90.7	85.4
12.5267	0.55	0.65091					735	88.3	78.6			965	66.6	92.5	90.7	85.5
12.5578	0.48056	0.62545					735	88.3	78.7			966	68.7	92.4	90.7	85.5
12.5889	0.51667	0.42545					736	88.4	78.8			966	70.8	92.4	90.7	85.6
12.6201	0.53611	0.54545					736	88.4	79			967	72.8	92.3	90.8	85.7
12.6512	0.56389	0.66182					737	88.5	79.1			967	74.7	92.3	90.8	85.7
12.6823	0.47222	0.61091					737	88.5	79.2			968	76.5	92.2	90.8	85.8
12.7134	0.53333	0.56364					738	88.6	79.3			968	78.2	92.2	90.8	85.8
12.7444	0.52222	0.56727					738	88.6	79.4			969	79.8	92.1	90.8	85.8
12.7755	0.48056	0.55273					739	88.6	79.5			969	81.1	92	90.8	85.9
12.8066	0.51944	0.49091					739	88.7	79.6			970	82.3	92	90.8	85.9
12.8376	0.475	0.53818					740	88.7	79.7			970	83.4	91.9	90.8	85.9
12.8687	0.44167	0.56					740	88.7	79.8			971	84.4	91.9	90.8	85.9
12.8997	0.56389	0.49091					741	88.7	79.9			971	85.2	91.8	90.8	85.9
12.9308	0.50278	0.42182					741	88.8	80			972	86	91.8	90.8	86
12.9618	0.525	0.44727					742	88.8	80.1			972	86.6	91.7	90.8	86
12.9928	0.48056	0.53091					742	88.8	80.2			972	87.2	91.7	90.8	86
13.0238	0.50833	0.58545					742	88.8	80.3			973	87.7	91.6	90.8	86
13.0549	0.45833	0.49818					743	88.8	80.4			973	88.2	91.6	90.8	86
13.0859	0.51389	0.61091					743	88.9	80.5			974	88.6	91.6	90.8	86
13.1169	0.50278	0.57818					744	88.9	80.6			974	88.9	91.5	90.8	86
13.1479	0.46944	0.49455					744	88.9	80.7			975	89.2	91.5	90.8	86
13.1789	0.53889	0.55636					745	89	80.8			975	89.5	91.5	90.8	86
13.21	0.48889	0.52727					745	89	80.9			976	89.7	91.5	90.8	86.1
13.241	0.53056	0.58545					746	89.1	81			976	90	91.4	90.8	86.1
13.272	0.50278	0.44					746	89.1	81.1			977	90.2	91.4	90.8	86.1
13.303	0.55	0.52					747	89.1	81.2			977	90.3	91.4	90.7	86.1
13.334	0.58056	0.48727					747	89.2	81.2			978	90.5	91.4	90.7	86.2
13.3651	0.5	0.57455					748	89.2	81.3			978	90.6	91.4	90.7	86.2
13.3961	0.53611	0.53091					748	89.2	81.4			979	90.7	91.4	90.8	86.2
13.4271	0.50278	0.51636					749	89.3	81.5			979	90.8	91.4	90.8	86.3
13.4581	0.51111	0.50909					749	89.3	81.6			980	90.9	91.3	90.8	86.3
13.4892	0.53611	0.53091					750	89.4	81.6			980	90.9	91.3	90.8	86.3
13.5202	0.54444	0.46909					750	89.4	81.7			981	91	91.3	90.8	86.4
13.5513	0.46389	0.52364					751	89.4	81.8			981	91	91.3	90.8	86.4
13.5823	0.48889	0.50545					751	89.5	81.9			982	91	91.3	90.8	86.4
13.6134	0.48056	0.61818					752	89.5	82			982	91	91.3	90.8	86.5
13.6445	0.52778	0.59636					752	89.6	82			983	91.1	91.3	90.9	86.5
13.6756	0.51111	0.52364					753	89.6	82.1			983	91.1	91.3	90.8	86.5
13.7066	0.53056	0.53455					753	89.7	82.2			984	91	91.3	90.8	86.6
13.7378	0.49722	0.57818					754	89.7	82.3			984	91	91.3	90.8	86.6
13.7689	0.51111	0.45091					754	89.8	82.3			985	91	91.3	90.8	86.6
13.8	0.56111	0.55636					755	89.8	82.4			985	91	91.3	90.8	86.6
13.8311	0.47778	0.57455					755	89.8	82.5			985	90.9	91.3	90.8	86.6
13.8622	0.48889	0.53818					756	89.9	82.5			986	90.9	91.3	90.7	86.6
13.8934	0.55	0.47273					756	89.9	82.6			986	90.9	91.2	90.7	86.6
13.9245	0.55278	0.53455					756	89.9	82.6			987	90.8	91.2	90.7	86.6
13.9557	0.52778	0.45091					757	90	82.6			987	90.8	91.2	90.6	86.6
13.9868	0.53611	0.50909					757	90	82.7			988	90.7	91.3	90.6	86.5
14.018	0.50833	0.43273					758	90	82.7			988	90.6	91.3	90.5	86.5
14.0491	0.47778	0.44364					758	90	82.7			989	90.6	91.3	90.5	86.4
14.0803	0.46667	0.54545					759	90.1	82.8			989	90.5	91.3	90.4	86.4
14.1115	0.53333	0.52727					759	90.1	82.8			990	90.4	91.3	90.3	86.3
14.1427	0.50278	0.57091					760	90.1	82.9			990	90.3	91.3	90.2	86.2
14.1739	0.55556	0.54545					760	90.1	82.9			991	90.3	91.3	90.1	86.1
14.2051	0.54722	0.48727					761	90.1	82.9			991	90.2	91.3	90.1	86
14.2363	0.51111	0.55636					761	90.2	83			992	90.1	91.3	90	85.9
14.2675	0.58333	0.61091					762	90.2	83			992	90	91.3	89.9	85.8
14.2987	0.51389	0.55636					762	90.2	83.1			993	89.9	91.3	89.8	85.7
14.3299	0.59444	0.52364					763	90.2	83.1			993	89.8	91.3	89.7	85.6
14.3612	0.57222	0.55273					763	90.3	83.2			994	89.7	91.3	89.6	85.5
14.3924	0.55278	0.54182					764	90.3	83.2			994	89.6	91.3	89.6	85.4
14.4236	0.55278	0.54545					764	90.3	83.2			995	89.5	91.3	89.5	85.3
14.4549	0.53611	0.53818					765	90.4	83.2			995	89.4	91.3	89.5	85.2
14.4861	0.625	0.52727					765	90.4	83.3			996	89.3	91.3	89.4	85.1
14.5174	0.525	0.57091					766	90.4	83.3			996	89.2	91.2	89.4	85.1
14.5486	0.55833	0.50182					766	90.4	83.3			997	89.1	91.2	89.3	85
14.5799	0.58611	0.55636					767	90.5	83.4			997	89	91.2	89.3	84.9
14.6111	0.57222	0.52727					767	90.5	83.4			998	88.9	91.2	89.2	84.8
14.6424	0.53889	0.53455					768	90.5	83.5			998	88.8	91.2	89.2	84.8
14.6737	0.55	0.48727					768	90.5	83.6			999	88.7	91.1	89.2	84.7
14.7049	0.53333	0.56727					769	90.5	83.6			999	88.5	91.1	89.1	84.6
14.7362	0.55556	0.58545					769	90.6	83.7			999	88.4	91.1	89.1	84.6
14.7675	0.62222	0.54182					769	90.6	83.8			1000	88.3	91.1	89	84.5
14.7987	0.54167	0.45091					770	90.6	83.9			1000	88.2	91.1	89	84.5
14.83	0.58611	0.46545					770	90.7	83.9			1000	88.1	91.1	88.9	84.4
14.8613	0.57778	0.63273					771	90.7	84			1000	88	91	88.9	84.4
14.8926	0.59444	0.56727					771	90.7	84.1			1000	87.9	91	88.8	84.3
14.9239	0.59722	0.49818					772	90.8	84.1			1000	87.8	91	88.8	84.3
14.9551	0.58611	0.49818					772	90.8	84.2			1000	87.7	91	88.8	84.2
14.9864	0.56667	0.45455					773	90.8	84.2			1000	87.5	91	88.7	84.2
15.0177	0.61667	0.51636					773	90.9	84.3			1000	87.4	91.1	88.7	84.1
15.049	0.575	0.51636					774	90.9	84.3			1000	87.3	91.1	88.6	84.1
15.0803	0.58611	0.52					774	90.9	84.4			1000	87.2	91.1	88.6	84
15.1116	0.59722	0.53818					775	90.9	84.5			1010	87.1	91.1	88.5	84
15.1429	0.57222	0.55273					775	90.9	84.5			1010	86.9	91.1	88.5	83.9
15.1742	0.66944	0.58909					776	91	84.6			1010	86.8	91.1	88.4	83.8
15.2055	0.56111	0.52364					776	91	84.6			1010	86.7	91.1	88.3	83.7
15.2368	0.55	0.56727					777	91	84.7			1010	86.5	91.1	88.2	83.6
15.2681	0.52778	0.50909					777	91	84.8			1010	86.4	91.1	88.2	83.4
15.2994	0.53889	0.55273					778	91	84.8			1010	86.2	91.1	88.1	83.3
15.3306	0.57222	0.48364					778	91	84.9			1010	86.1	91.1	88	83.1
15.3619	0.625	0.54182					779	91.1	84.9			1010	85.9	91.1	87.9	83
15.3932	0.58056	0.54545					779	91.1	85			1010	85.7	91.1	87.8	82.8
15.4245	0.66389	0.50182					780	91.1	85.1			1010	85.6	91.1	87.7	82.6
15.4558	0.58333	0.54909					780	91.1	85.1			1010	85.4	91.1	87.6	82.4
15.4871	0.62778	0.52727					781	91.1	85.1			1010	85.2	91.2	87.5	82.2
15.5184	0.61667	0.52727					781	91.2	85.2			1010	85	91.2	87.4	82
15.5497	0.61111	0.51273					782	91.2	85.2			1010	84.8	91.2	87.3	81.7
15.581	0.58611	0.53455					782	91.2	85.2			1010	84.6	91.2	87.2	81.5
15.6123	0.57778	0.58182					783	91.2	85.2			1010	84.4	91.2	87.2	81.2
15.6437	0.65278	0.50545					783	91.2	85.3			1010	84.2	91.3	87.1	81
15.675	0.625	0.47636					783	91.3	85.3			1010	84	91.3	87	80.7
15.7063	0.55278	0.49818					784	91.3	85.4			1010	83.8	91.3	86.9	80.5
15.7376	0.55	0.53455					784	91.3	85.4			1010	83.6	91.4	86.9	80.2
15.7689	0.59444	0.51636					785	91.4	85.5			1020	83.4	91.4	86.9	80.1
15.8002	0.56111	0.55636					785	91.4	85.5			1020	83.2	91.4	86.9	79.9
15.8316	0.62778	0.54545					786	91.4	85.6			1020	83	91.5	86.9	79.8
15.8629	0.63333	0.52364					786	91.5	85.7			1020	82.8	91.5	86.9	79.8
15.8942	0.53333	0.66545					787	91.5	85.7			1020	82.6	91.6	87	79.8
15.9255	0.64722	0.61818					787	91.5	85.8			1020	82.4	91.6	87.1	79.8
15.9569	0.61667	0.45455					788	91.5	85.9			1020	82.3	91.7	87.2	80
15.9882	0.53611	0.55273					788	91.5	85.9			1020	82.1	91.7	87.3	80.1
16.0195	0.55	0.57091					789	91.6	86			1020	81.9	91.8	87.4	80.3
16.0509	0.55278	0.50909					789	91.6	86			1020	81.7	91.8	87.5	80.5
16.0822	0.51667	0.46909					790	91.6	86.1			1020	81.5	91.9	87.6	80.8
16.1136	0.625	0.54909					790	91.6	86.2			1020	81.3	91.9	87.7	81
16.1449	0.54167	0.66545					791	91.7	86.2			1020	81.1	91.9	87.8	81.2
16.1763	0.66111	0.61091					791	91.7	86.3			1020	80.9	92	87.9	81.4
16.2077	0.65833	0.51636					792	91.7	86.3			1020	80.6	92	88	81.6
16.239	0.66667	0.63636					792	91.7	86.3			1020	80.4	92	88	81.7
16.2704	0.63056	0.55273					793	91.8	86.4			1020	80.1	92	88	81.8
16.3018	0.60278	0.54909					793	91.8	86.4			1020	79.9	92	88	81.9
16.3332	0.56389	0.56364					794	91.8	86.4			1020	79.6	92.1	88	81.9
16.3645	0.66944	0.60364					794	91.8	86.5			1020	79.4	92.1	88	81.9
16.3959	0.61111	0.63273					795	91.8	86.5			1030	79.1	92.1	87.9	81.9
16.4273	0.61667	0.49091					795	91.8	86.5			1030	78.9	92.1	87.9	81.8
16.4587	0.58056	0.59636					796	91.8	86.5			1030	78.6	92.1	87.8	81.8
16.4901	0.62222	0.69818					796	91.8	86.5			1030	78.4	92.1	87.8	81.7
16.5215	0.66389	0.57818					796	91.8	86.5			1030	78.1	92.1	87.7	81.6
16.5529	0.61389	0.59273					797	91.9	86.6			1030	77.8	92	87.7	81.5
16.5844	0.66389	0.61091					797	91.9	86.6			1030	77.5	92	87.6	81.4
16.6158	0.76667	0.57455					798	91.9	86.6			1030	77.3	92	87.6	81.3
16.6472	0.68056	0.54909					798	91.9	86.7			1030	77	92	87.5	81.2
16.6787	0.60556	0.50182					799	91.9	86.7			1030	76.7	92	87.5	81.1
16.7101	0.61111	0.54182					799	91.9	86.7			1030	76.4	92	87.4	81
16.7415	0.66944	0.50545					800	91.9	86.8			1030	76.1	92	87.4	80.9
16.773	0.67778	0.53091					800	92	86.8			1030	75.9	92	87.3	80.9
16.8044	0.66389	0.60364					801	92	86.8			1030	75.6	92	87.3	80.8
16.8359	0.61111	0.59273					801	92	86.8			1030	75.3	92	87.3	80.8
16.8674	0.71389	0.61091					802	92	86.8			1030	75.1	91.9	87.3	80.7
16.8989	0.63889	0.63273					802	92	86.8			1030	74.8	91.9	87.3	80.7
16.9303	0.72222	0.58909					803	92	86.8			1030	74.6	91.9	87.3	80.7
16.9618	0.63333	0.59636					803	92	86.8			1030	74.3	91.9	87.3	80.7
16.9933	0.69722	0.54182					804	92	86.8			1030	74	91.9	87.3	80.7
17.0248	0.70556	0.62909					804	92	86.8			1030	73.8	91.9	87.3	80.7
17.0563	0.68611	0.61455					805	92	86.8			1040	73.5	91.8	87.3	80.7
17.0878	0.64167	0.63636					805	92	86.9			1040	73.3	91.8	87.3	80.7
17.1193	0.72222	0.68364					806	92.1	86.9			1040	73	91.8	87.3	80.7
17.1508	0.69167	0.60727					806	92.1	86.9			1040	72.8	91.7	87.3	80.7
17.1824	0.71389	0.56364					807	92.1	86.9			1040	72.5	91.7	87.3	80.7
17.2139	0.60833	0.54545					807	92.1	86.9			1040	72.3	91.6	87.3	80.7
17.2454	0.65	0.58182					808	92.1	86.9			1040	72	91.6	87.2	80.7
17.277	0.7	0.62909					808	92.2	86.9			1040	71.8	91.5	87.2	80.7
17.3085	0.675	0.52					809	92.2	86.9			1040	71.5	91.5	87.2	80.6
17.34	0.66667	0.59273					809	92.2	86.9			1040	71.2	91.4	87.1	80.6
17.3716	0.68889	0.62545					810	92.2	86.9			1040	71	91.4	87.1	80.5
17.4031	0.725	0.56					810	92.2	86.9			1040	70.7	91.3	87	80.5
17.4347	0.70833	0.57818					810	92.2	86.9			1040	70.4	91.2	87	80.4
17.4663	0.70278	0.57818					811	92.3	86.9			1040	70.1	91.2	86.9	80.3
17.4978	0.8	0.58182					811	92.3	86.9			1040	69.8	91.1	86.9	80.2
17.5294	0.73611	0.51273					812	92.3	86.9			1040	69.5	91	86.8	80.1
17.561	0.70278	0.65455					812	92.3	87			1040	69.1	90.9	86.8	80
17.5925	0.81389	0.64					813	92.3	87			1040	68.8	90.9	86.7	79.8
17.6241	0.72222	0.59636					813	92.3	87			1040	68.4	90.8	86.7	79.7
17.6557	0.69444	0.57455					814	92.3	87			1040	68	90.7	86.6	79.6
17.6873	0.7	0.60364					814	92.3	87.1			1040	67.6	90.6	86.5	79.5
17.7189	0.68611	0.56					815	92.4	87.1			1050	67.2	90.5	86.5	79.3
17.7505	0.74167	0.69818					815	92.4	87.1			1050	66.8	90.4	86.4	79.2
17.7821	0.65	0.61455					816	92.4	87.1			1050	66.3	90.3	86.3	79
17.8137	0.69722	0.59636					816	92.4	87.1			1050	65.8	90.3	86.2	78.8
17.8453	0.67222	0.68					817	92.4	87.1			1050	65.3	90.2	86.2	78.6
17.8769	0.67778	0.59636					817	92.4	87.1			1050	64.7	90.1	86.1	78.4
17.9085	0.73889	0.56					818	92.4	87.2			1050	64.1	90	86	78.2
17.9401	0.70278	0.61818					818	92.5	87.2			1050	63.5	90	85.9	78
17.9718	0.70556	0.64727					819	92.5	87.2			1050	62.8	89.9	85.8	77.7
18.0034	0.79167	0.50182					819	92.5	87.2			1050	62.1	89.8	85.6	77.4
18.035	0.68889	0.74182					820	92.5	87.2			1050	61.3	89.7	85.5	77.2
18.0666	0.71389	0.64727					820	92.5	87.2			1050	60.5	89.6	85.4	76.8
18.0983	0.72222	0.55636					821	92.5	87.2			1050	59.7	89.6	85.3	76.5
18.1299	0.74444	0.58545					821	92.5	87.2			1050	58.8	89.5	85.1	76.2
18.1615	0.76944	0.59636					822	92.4	87.1			1050	57.9	89.4	85	75.8
18.1932	0.80278	0.65455					822	92.4	87.1			1050	56.9	89.3	84.9	75.5
18.2248	0.70556	0.66545					823	92.4	87.1			1050	55.9	89.2	84.8	75.1
18.2565	0.75833	0.56					823	92.4	87			1050	54.9	89.1	84.6	74.8
18.2881	0.81111	0.61818					823	92.4	87			1050	53.8	89	84.5	74.4
18.3198	0.75833	0.59273					824	92.3	87			1050	52.7	88.9	84.5	74.1
18.3514	0.82222	0.64364					824	92.3	87			1050	51.6	88.8	84.4	73.8
18.3831	0.825	0.63273					825	92.3	87			1060	50.6	88.8	84.4	73.5
18.4147	0.66944	0.69818					825	92.3	87			1060	49.5	88.7	84.3	73.3
18.4464	0.71944	0.68364					826	92.3	87			1060	48.6	88.6	84.4	73.1
18.478	0.71944	0.61091					826	92.3	87			1060	47.7	88.4	84.4	73.1
18.5097	0.73333	0.67273					827	92.3	87			1060	46.9	88.3	84.5	73
18.5414	0.78056	0.70909					827	92.4	87			1060	46.2	88.2	84.6	73.1
18.573	0.81944	0.54909					828	92.4	87			1060	45.8	88.1	84.7	73.2
18.6047	0.71667	0.67636					828	92.4	87.1			1060	45.6	88	84.9	73.3
18.6364	0.78889	0.62182					829	92.4	87.1			1060	45.5	87.8	85	73.6
18.6681	0.80833	0.61818					829	92.4	87.1			1060	45.8	87.7	85.2	73.8
18.6997	0.73611	0.65091					830	92.4	87.1			1060	46.2	87.5	85.4	74.1
18.7314	0.82778	0.64					830	92.4	87.1			1060	47	87.4	85.6	74.4
18.7631	0.80278	0.59273					831	92.4	87.2			1060	47.9	87.3	85.8	74.8
18.7948	0.76944	0.61091					831	92.4	87.2			1060	49	87.1	86	75.1
18.8264	0.85278	0.64727					832	92.4	87.2			1060	50.2	87	86.2	75.4
18.8581	0.70556	0.64					832	92.4	87.3			1060	51.5	86.8	86.4	75.8
18.8898	0.65	0.64727					833	92.4	87.3			1060	52.8	86.7	86.5	76.1
18.9215	0.8	0.65455					833	92.5	87.3			1060	54.1	86.5	86.6	76.3
18.9532	0.80278	0.68					834	92.5	87.4			1060	55.2	86.4	86.8	76.6
18.9848	0.81111	0.65818					834	92.5	87.4			1060	56.3	86.2	86.9	76.8
19.0165	0.80278	0.66182					835	92.6	87.5			1070	57.1	86.1	86.9	76.9
19.0482	0.85	0.66182					835	92.6	87.6			1070	57.8	86	87	77.1
19.0799	0.76389	0.72364					836	92.6	87.6			1070	58.3	85.9	87.1	77.2
19.1116	0.92222	0.65818					836	92.6	87.7			1070	58.6	85.8	87.1	77.3
19.1433	0.81944	0.69455					837	92.7	87.7			1070	58.8	85.8	87.2	77.3
19.175	0.82222	0.65818					837	92.7	87.8			1070	58.8	85.8	87.2	77.4
19.2066	0.81667	0.69455					837	92.7	87.8			1070	58.8	85.8	87.3	77.4
19.2383	0.85278	0.75636					838	92.7	87.9			1070	58.7	85.9	87.3	77.4
19.27	0.86944	0.76727					838	92.8	87.9			1070	58.5	85.9	87.3	77.5
19.3017	0.89167	0.77455					839	92.8	88			1070	58.2	86.1	87.3	77.5
19.3334	0.83611	0.65091					839	92.8	88			1070	58	86.2	87.4	77.6
19.3651	0.88056	0.66182					840	92.9	88			1070	57.6	86.4	87.4	77.6
19.3968	0.76667	0.72					840	92.9	88			1070	57.3	86.6	87.5	77.7
19.4285	0.81944	0.78182					841	92.9	88.1			1070	56.9	86.8	87.5	77.7
19.4602	0.82222	0.75636					841	92.9	88.1			1070	56.5	86.9	87.6	77.8
19.4919	0.82222	0.74909					842	92.9	88.1			1070	56	87.1	87.7	77.9
19.5236	0.85	0.75636					842	92.9	88.1			1070	55.6	87.2	87.7	77.9
19.5553	0.875	0.77455					843	92.9	88.2			1070	55.1	87.4	87.8	78
19.5869	0.78056	0.85091					843	92.9	88.2			1070	54.6	87.5	87.9	78.1
19.6186	0.85	0.73455					844	93	88.2			1070	54.1	87.5	87.9	78.2
19.6503	0.79167	0.79273					844	93	88.2			1070	53.6	87.6	88	78.3
19.682	0.89722	0.81091					845	93	88.2			1080	53	87.6	88	78.4
19.7137	0.83611	0.8					845	93	88.2			1080	52.4	87.6	88.1	78.4
19.7454	0.89167	0.84364					846	93	88.2			1080	51.9	87.6	88.1	78.5
19.7771	0.85833	0.81455					846	93	88.2			1080	51.2	87.5	88.2	78.6
19.8088	0.84167	0.90182					847	93	88.2			1080	50.6	87.5	88.2	78.7
19.8405	0.89722	0.78909					847	93	88.2			1080	50	87.4	88.3	78.8
19.8721	0.93333	0.74909					848	93.1	88.1			1080	49.4	87.3	88.3	78.9
19.9038	0.925	0.79636					848	93.1	88.1			1080	48.7	87.3	88.4	79
19.9355	0.98333	0.78182					849	93.1	88.1			1080	48.1	87.2	88.4	79.1
19.9672	0.91944	0.88727					849	93.1	88.1			1080	47.4	87.1	88.4	79.2
19.9989	0.87778	1					850	93.1	88.1			1080	46.8	87.1	88.5	79.3
20.0305	0.93333	0.87636					850	93.1	88.1			1080	46.2	87	88.5	79.4
20.0622	0.88889	0.73818					850	93.1	88.1			1080	45.6	87	88.5	79.5
20.0939	0.87778	0.79636					851	93.1	88.1			1080	45	86.9	88.6	79.6
20.1256	0.825	0.79273					851	93.1	88.1			1080	44.4	86.9	88.6	79.7
20.1572	0.80278	0.72727					852	93.1	88.1			1080	43.8	86.9	88.6	79.8
20.1889	0.88056	0.75273					852	93.1	88.1			1080	43.3	86.9	88.7	80
20.2206	1	0.72364					853	93.1	88.1			1080	42.7	86.8	88.7	80.1
20.2523	0.93889	0.75636					853	93.1	88.2			1080	42.2	86.8	88.8	80.2
20.2839	0.79444	0.70545					854	93.1	88.2			1080	41.7	86.9	88.8	80.3
20.3156	0.93056	0.82182					854	93.2	88.3			1080	41.2	86.9	88.9	80.4
20.3472	0.94444	0.85091					855	93.2	88.3			1090	40.7	86.9	88.9	80.5
20.3789	0.95556	0.87273					855	93.2	88.4			1090	40.3	86.9	88.9	80.6
20.4106	0.83611	0.84					856	93.2	88.4			1090	39.8	86.9	88.9	80.7
20.4422	0.93333	0.75273					856	93.3	88.5			1090	39.4	86.9	89	80.8
20.4739	0.85833	0.73091					857	93.3	88.5			1090	38.9	86.9	89	80.9
20.5055	0.92222	0.79636					857	93.3	88.6			1090	38.5	86.9	89	81
20.5372	0.91111	0.79636					858	93.4	88.6			1090	38.1	86.9	89	81
20.5688	0.86944	0.81091					858	93.4	88.7			1090	37.7	86.9	89	81.1
20.6005	0.875	0.86182					859	93.4	88.7			1090	37.4	86.9	89	81.2
20.6321	1	0.70909					859	93.4	88.8			1090	37	86.8	89	81.2
20.6638	0.975	0.8					860	93.5	88.8			1090	36.6	86.8	89	81.3
20.6954	0.9	0.65818					860	93.5	88.9			1090	36.3	86.8	89	81.3
20.727	0.88056	0.63273					861	93.5	88.9			1090	36	86.7	89	81.3
20.7587	0.91111	0.70909					861	93.5	89			1090	35.7	86.6	89	81.4
20.7903	0.87222	0.77091					862	93.6	89			1090	35.4	86.6	89	81.4
20.8219	0.9	0.74182					862	93.6	89			1090	35.1	86.5	89	81.4
20.8535	0.93611	0.62545					863	93.6	89.1			1090	34.9	86.4	89	81.4
20.8852	0.89444	0.78909					863	93.6	89.1			1090	34.7	86.4	89	81.5
20.9168	0.81944	0.75273					864	93.6	89.2			1090	34.5	86.3	89	81.5
20.9484	0.80278	0.62909					864	93.7	89.2			1090	34.4	86.2	89	81.5
20.98	0.85833	0.65818					864	93.7	89.2			1090	34.3	86.1	89	81.5
21.0116	0.88889	0.74909					865	93.7	89.2			1100	34.2	86	89	81.5
21.0433	0.98056	0.70909					865	93.7	89.3			1100	34.2	85.9	89	81.5
21.0749	0.88889	0.69455					866	93.7	89.3			1100	34.2	85.8	89	81.5
21.1065	0.90833	0.82182					866	93.8	89.3			1100	34.3	85.7	89	81.5
21.1381	0.89722	0.74909					867	93.8	89.3			1100	34.4	85.6	88.9	81.5
21.1697	0.875	0.73818					867	93.8	89.3			1100	34.5	85.5	88.9	81.5
21.2013	0.91667	0.77455					868	93.8	89.4			1100	34.7	85.4	88.9	81.5
21.2329	0.91944	0.66909					868	93.9	89.4			1100	35	85.2	88.9	81.6
21.2645	0.86944	0.71636					869	93.9	89.4			1100	35.3	85.1	88.9	81.6
21.2961	0.80278	0.79273					869	93.9	89.4			1100	35.6	84.9	88.9	81.5
21.3277	0.92778	0.85818					870	93.9	89.4			1100	35.9	84.8	88.9	81.5
21.3593	0.83333	0.74182					870	93.9	89.4			1100	36.3	84.6	88.9	81.5
21.3909	0.80556	0.80727					871	93.9	89.4			1100	36.7	84.5	88.9	81.5
21.4225	0.77778	0.80364					871	94	89.4			1100	37	84.3	88.9	81.5
21.4541	0.88611	0.72727					872	94	89.4			1100	37.4	84.1	88.9	81.5
21.4857	0.83056	0.72727					872	94	89.4			1100	37.8	83.9	88.9	81.5
21.5173	0.94444	0.74909					873	94	89.4			1100	38.3	83.7	88.9	81.5
21.5488	0.82222	0.73091					873	94	89.4			1100	38.7	83.6	88.9	81.5
21.5804	0.825	0.68727					874	94	89.4			1100	39.1	83.4	88.9	81.5
21.612	0.79444	0.72					874	94	89.4			1100	39.5	83.2	89	81.5
21.6436	0.91111	0.8					875	94	89.4			1110	39.9	83	89	81.5
21.6751	0.90278	0.75273					875	94	89.4			1110	40.4	82.9	89	81.5
21.7067	0.76944	0.68364					876	94	89.4			1110	40.9	82.8	89.1	81.6
21.7383	0.95833	0.84					876	94	89.4			1110	41.4	82.7	89.1	81.6
21.7699	0.84722	0.78545					877	94	89.4			1110	41.9	82.7	89.1	81.7
21.8014	0.79722	0.78909					877	94	89.4			1110	42.5	82.7	89.2	81.8
21.833	0.81944	0.75273					877	94	89.4			1110	43.1	82.7	89.2	81.9
21.8646	0.825	0.86545					878	94	89.4			1110	43.7	82.8	89.3	82
21.8961	0.83333	0.81091					878	94.1	89.4			1110	44.4	82.9	89.4	82.1
21.9277	0.86111	0.76364					879	94.1	89.4			1110	45.1	83	89.4	82.3
21.9593	0.80278	0.79273					879	94.1	89.4			1110	45.7	83.2	89.5	82.4
21.9908	0.81667	0.73818					880	94.1	89.4			1110	46.4	83.4	89.5	82.6
22.0224	0.73889	0.70545					880	94.1	89.4			1110	47.1	83.7	89.6	82.7
22.0539	0.88611	0.73818					881	94.1	89.4			1110	47.8	83.9	89.6	82.8
22.0855	0.76667	0.74909					881	94.1	89.4			1110	48.5	84.2	89.7	82.9
22.117	0.81667	0.82182					882	94.2	89.5			1110	49.3	84.5	89.7	83.1
22.1486	0.82222	0.68					882	94.2	89.5			1110	50	84.7	89.8	83.2
22.1801	0.81944	0.75273					883	94.2	89.5			1110	50.8	85	89.8	83.3
22.2117	0.78889	0.77455					883	94.2	89.5			1110	51.7	85.2	89.8	83.3
22.2432	0.87222	0.78545					884	94.2	89.5			1110	52.6	85.5	89.8	83.4
22.2748	0.88889	0.75273					884	94.2	89.5			1110	53.5	85.7	89.9	83.5
22.3063	0.80833	0.78182					885	94.2	89.5			1120	54.4	85.9	89.9	83.6
22.3378	0.89722	0.65818					885	94.2	89.5			1120	55.4	86	89.9	83.6
22.3694	0.83611	0.8					886	94.2	89.5			1120	56.4	86.2	89.9	83.7
22.4009	0.775	0.73091					886	94.2	89.5			1120	57.4	86.3	89.9	83.7
22.4325	0.74167	0.72					887	94.2	89.5			1120	58.4	86.4	89.9	83.8
22.464	0.75833	0.72364					887	94.2	89.5			1120	59.3	86.5	89.9	83.8
22.4955	0.75278	0.72					888	94.2	89.5			1120	60.3	86.6	89.9	83.8
22.5271	0.78889	0.78909					888	94.2	89.5			1120	61.2	86.7	89.9	83.9
22.5586	0.76667	0.65818					889	94.2	89.5			1120	62	86.7	89.9	83.9
22.5901	0.77222	0.79273					889	94.2	89.5			1120	62.8	86.8	89.9	83.9
22.6216	0.77778	0.77818					890	94.2	89.5			1120	63.6	86.8	89.9	83.9
22.6532	0.80556	0.79273					890	94.2	89.5			1120	64.4	86.9	89.9	84
22.6847	0.89167	0.67636					891	94.2	89.4			1120	65.2	86.9	89.9	84
22.7162	0.75556	0.84727					891	94.2	89.4			1120	66.1	87	89.9	84
22.7477	0.875	0.80727					891	94.2	89.4			1120	67	87.1	89.8	84
22.7793	0.71944	0.79636					892	94.2	89.4			1120	67.9	87.1	89.8	84
22.8108	0.81111	0.80727					892	94.2	89.4			1120	68.9	87.2	89.8	84
22.8423	0.75833	0.70909					893	94.2	89.4			1120	69.9	87.3	89.8	84
22.8738	0.75833	0.64					893	94.1	89.4			1120	71	87.3	89.8	84.1
22.9053	0.78889	0.73091					894	94.1	89.4			1120	72.1	87.4	89.8	84.1
22.9368	0.74722	0.79273					894	94.1	89.4			1120	73.3	87.5	89.8	84.1
22.9684	0.72778	0.62182					895	94.1	89.4			1130	74.5	87.5	89.8	84.1
22.9999	0.75833	0.77455					895	94.1	89.4			1130	75.6	87.6	89.8	84.1
23.0314	0.76389	0.74909					896	94.1	89.4			1130	76.7	87.6	89.8	84.2
23.0629	0.73889	0.76727					896	94.1	89.4			1130	77.7	87.7	89.8	84.2
23.0944	0.78056	0.74182					897	94.1	89.4			1130	78.7	87.8	89.7	84.2
23.1259	0.79167	0.65091					897	94.1	89.4			1130	79.6	87.8	89.7	84.2
23.1574	0.75833	0.73818					898	94.1	89.4			1130	80.4	87.9	89.7	84.2
23.1889	0.78056	0.68727					898	94.1	89.4			1130	81.1	87.9	89.7	84.2
23.2204	0.71111	0.85818					899	94.1	89.4			1130	81.7	88	89.7	84.2
23.2519	0.77778	0.67636					899	94.1	89.4			1130	82.2	88	89.7	84.2
23.2834	0.83333	0.69818					900	94.1	89.4			1130	82.6	88	89.6	84.2
23.3149	0.78611	0.68727					900	94.1	89.4			1130	83	88.1	89.6	84.2
23.3464	0.73333	0.67273					901	94.1	89.4			1130	83.2	88.1	89.6	84.2
23.3779	0.88056	0.76					901	94.1	89.3			1130	83.4	88.2	89.5	84.2
23.4094	0.73611	0.77091					902	94.1	89.3			1130	83.6	88.2	89.5	84.2
23.4409	0.78056	0.65455					902	94	89.3			1130	83.7	88.3	89.5	84.2
23.4724	0.76944	0.63273					903	94	89.3			1130	83.8	88.3	89.5	84.1
23.5039	0.81111	0.68					903	94	89.3			1130	83.8	88.4	89.4	84.1
23.5354	0.82778	0.74545					904	94	89.3			1130	83.7	88.5	89.4	84.1
23.5669	0.66111	0.66545					904	94	89.3			1130	83.6	88.5	89.3	84.1
23.5983	0.81667	0.78182					904	94	89.3			1130	83.5	88.6	89.3	84.1
23.6298	0.87778	0.63273					905	94	89.3			1140	83.2	88.6	89.3	84.1
23.6613	0.80278	0.65091					905	94	89.3			1140	82.9	88.7	89.2	84
23.6928	0.70556	0.83636					906	94	89.3			1140	82.6	88.7	89.2	84
23.7243	0.81111	0.83636					906	94	89.3			1140	82.1	88.8	89.2	84
23.7558	0.78889	0.72364					907	94	89.3			1140	81.6	88.8	89.1	84
23.7873	0.76389	0.66182					907	94	89.3			1140	81	88.8	89.1	83.9
23.8188	0.75278	0.61818					908	94	89.3			1140	80.3	88.9	89.1	83.9
23.8502	0.82222	0.69818					908	94	89.3			1140	79.5	88.9	89	83.9
23.8817	0.83056	0.75636					909	94	89.3			1140	78.7	88.9	89	83.8
23.9132	0.74444	0.76727					909	94	89.2			1140	77.8	88.9	89	83.8
23.9447	0.75	0.68					910	94	89.2			1140	76.9	88.9	89	83.8
23.9762	0.775	0.74909					910	93.9	89.2			1140	76	88.9	88.9	83.7
24.0076	0.80556	0.68					911	93.9	89.2			1140	75.2	88.9	88.9	83.7
24.0391	0.79167	0.74182					911	93.9	89.1			1140	74.4	88.9	88.8	83.6
24.0706	0.76944	0.70545					912	93.9	89.1			1140	73.7	88.9	88.8	83.6
24.1021	0.78889	0.81818					912	93.9	89.1			1140	73.1	88.9	88.8	83.5
24.1335	0.73611	0.63636					913	93.9	89.1			1140	72.6	88.9	88.7	83.5
24.165	0.73611	0.74545					913	93.9	89			1140	72.3	88.9	88.7	83.4
24.1965	0.82778	0.76364					914	93.9	89			1140	72	88.9	88.7	83.4
24.2279	0.78333	0.61455					914	93.9	89			1140	71.7	88.9	88.6	83.3
24.2594	0.79444	0.69818					915	93.9	89			1150	71.6	88.9	88.6	83.3
24.2909	0.83056	0.80364					915	93.9	89			1150	71.5	88.9	88.5	83.2
24.3224	0.84167	0.76364					916	93.9	88.9			1150	71.4	88.9	88.5	83.2
24.3538	0.79167	0.67273					916	93.9	88.9			1150	71.4	88.9	88.5	83.1
24.3853	0.81667	0.64					917	93.8	88.9			1150	71.4	88.9	88.4	83.1
24.4168	0.87778	0.81455					917	93.8	88.8			1150	71.5	88.9	88.4	83
24.4482	0.70833	0.62909					918	93.8	88.8			1150	71.6	88.9	88.4	82.9
24.4797	0.74722	0.71273					918	93.8	88.8			1150	71.9	88.9	88.3	82.9
24.5112	0.74722	0.64727					918	93.8	88.7			1150	72.3	88.9	88.3	82.8
24.5426	0.80556	0.73091					919	93.8	88.7			1150	72.8	88.8	88.2	82.7
24.5741	0.7	0.71636					919	93.7	88.6			1150	73.5	88.8	88.2	82.6
24.6056	0.75278	0.68727					920	93.7	88.6			1150	74.4	88.8	88.1	82.5
24.637	0.80278	0.72					920	93.7	88.5			1150	75.4	88.8	88.1	82.5
24.6685	0.84722	0.71636					921	93.7	88.5			1150	76.5	88.8	88	82.4
24.7	0.73056	0.69455					921	93.7	88.5			1150	77.7	88.8	88	82.3
24.7314	0.82778	0.65091					922	93.7	88.4			1150	79	88.8	87.9	82.2
24.7629	0.77778	0.73818					922	93.7	88.4			1150	80.4	88.8	87.9	82.1
24.7943	0.80556	0.71636					923	93.6	88.4			1150	81.7	88.8	87.8	82
24.8258	0.83333	0.72727					923	93.6	88.3			1150	82.9	88.8	87.8	81.9
24.8573	0.79167	0.71636					924	93.6	88.3			1150	84.1	88.8	87.7	81.8
24.8887	0.81667	0.79273					924	93.6	88.3			1150	85.2	88.8	87.7	81.7
24.9202	0.825	0.70909					925	93.6	88.2			1160	86.2	88.8	87.6	81.6
24.9516	0.78056	0.66909					925	93.6	88.2			1160	87	88.8	87.6	81.5
24.9831	0.78056	0.80364					926	93.6	88.2			1160	87.8	88.8	87.5	81.4
25.0145	0.7	0.75636					926	93.5	88.1			1160	88.5	88.8	87.5	81.3
25.046	0.81389	0.58909					927	93.5	88.1			1160	89.1	88.8	87.5	81.2
25.0775	0.725	0.77818					927	93.5	88.1			1160	89.7	88.9	87.4	81.1
25.1089	0.83056	0.70182					928	93.5	88			1160	90.2	88.9	87.4	81
25.1404	0.76667	0.67273					928	93.5	88			1160	90.6	89	87.4	80.9
25.1718	0.75556	0.82545					929	93.5	88			1160	91	89	87.3	80.8
25.2033	0.79167	0.67636					929	93.5	88			1160	91.4	89.1	87.3	80.7
25.2347	0.83611	0.72					930	93.5	88			1160	91.7	89.2	87.3	80.6
25.2662	0.725	0.78545					930	93.4	88			1160	92	89.2	87.2	80.5
25.2976	0.76667	0.78182					931	93.4	88			1160	92.3	89.3	87.2	80.4
25.3291	0.63611	0.74182					931	93.4	88			1160	92.6	89.4	87.1	80.3
25.3605	0.74722	0.69455					931	93.4	88			1160	92.8	89.5	87.1	80.3
25.392	0.74444	0.66545					932	93.4	88			1160	93	89.5	87.1	80.2
25.4234	0.71111	0.64364					932	93.4	88			1160	93.2	89.6	87.1	80.1
25.4549	0.75278	0.61091					933	93.4	88			1160	93.4	89.6	87	80
25.4864	0.69444	0.62182					933	93.4	88			1160	93.6	89.7	87	79.9
25.5178	0.70556	0.76727					934	93.4	88			1160	93.7	89.7	87	79.8
25.5493	0.71111	0.71636					934	93.4	88			1160	93.9	89.8	87	79.7
25.5807	0.73889	0.71636					935	93.4	88			1170	94	89.8	86.9	79.6
25.6122	0.74722	0.76					935	93.4	88			1170	94.2	89.8	86.9	79.4
25.6436	0.69722	0.66545					936	93.3	88			1170	94.3	89.8	86.9	79.3
25.6751	0.65556	0.67273					936	93.3	88			1170	94.4	89.8	86.8	79.2
25.7065	0.76944	0.57818					937	93.3	88			1170	94.6	89.9	86.8	79.1
25.738	0.7	0.68					937	93.3	88			1170	94.7	89.9	86.8	79
25.7694	0.65556	0.75636					938	93.3	88			1170	94.8	89.9	86.8	78.9
25.8009	0.73889	0.68					938	93.3	88			1170	94.9	89.9	86.8	78.8
25.8323	0.68889	0.73455					939	93.2	88			1170	95	89.9	86.8	78.7
25.8638	0.69722	0.56727					939	93.2	88			1170	95.1	89.9	86.8	78.6
25.8952	0.72222	0.62545					940	93.2	88			1170	95.2	89.9	86.8	78.5
25.9267	0.67778	0.65091					940	93.2	88			1170	95.2	89.9	86.8	78.5
25.9581	0.75278	0.60364					941	93.2	88			1170	95.3	89.9	86.8	78.4
25.9896	0.64444	0.68364					941	93.2	88			1170	95.4	89.9	86.9	78.4
26.021	0.69722	0.61818					942	93.2	88			1170	95.5	89.9	86.9	78.4
26.0525	0.61667	0.62545					942	93.2	88			1170	95.5	89.9	87	78.4
26.0839	0.67778	0.66545					943	93.2	88			1170	95.6	89.9	87	78.4
26.1154	0.70556	0.73818					943	93.2	88			1170	95.7	89.9	87.1	78.4
26.1468	0.725	0.67273					944	93.2	88			1170	95.7	89.9	87.2	78.5
26.1783	0.64167	0.75273					944	93.2	87.9			1170	95.8	89.9	87.3	78.6
26.2097	0.675	0.58182					945	93.1	87.9			1170	95.9	89.8	87.3	78.7
26.2412	0.69167	0.62909					945	93.1	87.9			1180	95.9	89.8	87.4	78.9
26.2726	0.63056	0.63636					945	93.1	87.9			1180	96	89.8	87.5	79
26.3041	0.72222	0.59636					946	93.1	87.9			1180	96	89.8	87.6	79.2
26.3355	0.68889	0.61455					946	93.1	87.9			1180	96.1	89.8	87.7	79.4
26.367	0.59722	0.66909					947	93.1	87.9			1180	96.1	89.8	87.8	79.5
26.3984	0.67222	0.65091					947	93.1	87.9			1180	96.2	89.8	87.8	79.7
26.4299	0.725	0.72					948	93.1	87.9			1180	96.2	89.7	87.9	80
26.4613	0.725	0.64727					948	93.1	87.8			1180	96.3	89.7	88	80.2
26.4928	0.64167	0.59636					949	93.1	87.8			1180	96.3	89.7	88.1	80.4
26.5242	0.68333	0.71273					949	93.1	87.8			1180	96.3	89.7	88.1	80.6
26.5557	0.69722	0.58909					950	93.1	87.8			1180	96.4	89.7	88.2	80.8
26.5872	0.71111	0.65091					950	93.1	87.8			1180	96.4	89.6	88.2	80.9
26.6186	0.66944	0.63636					951	93.2	87.7			1180	96.4	89.6	88.2	81.1
26.6501	0.71667	0.61091					951	93.2	87.7			1180	96.5	89.6	88.3	81.3
26.6815	0.625	0.63636					952	93.2	87.7			1180	96.5	89.6	88.3	81.4
26.713	0.58056	0.65818					952	93.2	87.7			1180	96.6	89.5	88.3	81.5
26.7444	0.66667	0.61091					953	93.2	87.7			1180	96.6	89.5	88.3	81.6
26.7759	0.73889	0.71273					953	93.2	87.6			1180	96.6	89.5	88.3	81.8
26.8073	0.65833	0.68727					954	93.3	87.6			1180	96.7	89.5	88.3	81.8
26.8388	0.68056	0.65818					954	93.3	87.6			1180	96.7	89.4	88.3	81.9
26.8702	0.70278	0.64364					955	93.3	87.6			1190	96.7	89.4	88.3	82
26.9017	0.62222	0.65091					955	93.3	87.6			1190	96.8	89.4	88.3	82.1
26.9332	0.66389	0.76					956	93.3	87.6			1190	96.8	89.3	88.3	82.1
26.9646	0.65	0.68727					956	93.3	87.6			1190	96.8	89.3	88.3	82.2
26.9961	0.63889	0.69455					957	93.3	87.5			1190	96.9	89.3	88.2	82.2
27.0275	0.68056	0.64364					957	93.3	87.5			1190	96.9	89.3	88.2	82.3
27.059	0.64444	0.66909					958	93.3	87.5			1190	96.9	89.2	88.2	82.3
27.0905	0.62222	0.60727					958	93.3	87.5			1190	96.9	89.2	88.2	82.3
27.1219	0.73056	0.58909					958	93.3	87.5			1190	97	89.2	88.1	82.3
27.1534	0.59722	0.76727					959	93.3	87.5			1190	97	89.1	88.1	82.4
27.1848	0.70556	0.67273					959	93.4	87.4			1190	97	89.1	88.1	82.4
27.2163	0.7	0.57818					960	93.4	87.4			1190	97	89.1	88	82.4
27.2477	0.62222	0.62545					960	93.4	87.4			1190	97	89	88	82.4
27.2792	0.66944	0.65091					961	93.4	87.4			1190	97.1	89	87.9	82.4
27.3107	0.58611	0.58545					961	93.4	87.3			1190	97.1	89	87.9	82.4
27.3421	0.69722	0.68364					962	93.4	87.3			1190	97.1	88.9	87.9	82.4
27.3736	0.61944	0.67273					962	93.4	87.3			1190	97.2	88.9	87.8	82.3
27.4051	0.63611	0.62545					963	93.4	87.2			1190	97.2	88.8	87.8	82.3
27.4365	0.65556	0.57091					963	93.5	87.2			1190	97.2	88.8	87.7	82.3
27.468	0.67222	0.66909					964	93.5	87.1			1190	97.2	88.8	87.6	82.2
27.4994	0.68611	0.61455					964	93.5	87.1			1190	97.3	88.7	87.6	82.2
27.5309	0.69722	0.66545					965	93.5	87			1200	97.3	88.7	87.5	82.1
27.5624	0.60556	0.65455					965	93.5	87			1200	97.3	88.7	87.4	82.1
27.5938	0.68333	0.58909					966	93.5	86.9			1200	97.3	88.6	87.4	82
27.6253	0.7	0.62545					966	93.5	86.8			1200	97.3	88.6	87.3	82
27.6568	0.66944	0.63273					967	93.5	86.8			1200	97.4	88.6	87.2	81.9
27.6883	0.6	0.66909					967	93.5	86.7			1200	97.4	88.5	87.1	81.8
27.7197	0.72222	0.65455					968	93.5	86.7			1200	97.4	88.5	87	81.7
27.7512	0.56944	0.62182					968	93.5	86.6			1200	97.4	88.5	87	81.6
27.7827	0.68333	0.59273					969	93.5	86.5			1200	97.4	88.4	86.9	81.5
27.8141	0.53889	0.64727					969	93.5	86.5			1200	97.4	88.4	86.8	81.4
27.8456	0.6	0.56364					970	93.5	86.4			1200	97.4	88.3	86.7	81.3
27.8771	0.675	0.58909					970	93.5	86.3			1200	97.4	88.3	86.6	81.2
27.9086	0.69722	0.62909					971	93.5	86.3			1200	97.5	88.2	86.6	81.1
27.94	0.57222	0.74545					971	93.5	86.2			1200	97.5	88.2	86.5	81
27.9715	0.65833	0.59636					972	93.6	86.1			1200	97.5	88.1	86.4	80.8
28.003	0.63056	0.61091					972	93.6	86.1			1200	97.5	88	86.3	80.7
28.0345	0.69167	0.56727					972	93.6	86			1200	97.5	88	86.2	80.5
28.066	0.62778	0.66182					973	93.6	86			1200	97.5	87.9	86.1	80.4
28.0974	0.64444	0.66182					973	93.6	85.9			1200	97.5	87.9	86	80.2
28.1289	0.65278	0.53818					974	93.6	85.9			1200	97.5	87.8	85.9	80
28.1604	0.64722	0.61455					974	93.6	85.9			1200	97.5	87.8	85.8	79.8
28.1919	0.56667	0.56					975	93.6	85.8			1210	97.5	87.8	85.7	79.7
28.2234	0.55556	0.66909					975	93.6	85.8			1210	97.5	87.7	85.6	79.5
28.2548	0.67222	0.63636					976	93.6	85.8			1210	97.5	87.7	85.5	79.3
28.2863	0.55833	0.64727					976	93.6	85.9			1210	97.5	87.6	85.5	79.1
28.3178	0.64444	0.70909					977	93.6	85.9			1210	97.5	87.6	85.4	78.9
28.3493	0.625	0.61818					977	93.6	85.9			1210	97.6	87.5	85.3	78.7
28.3808	0.56389	0.59273					978	93.6	86			1210	97.6	87.5	85.2	78.5
28.4123	0.58333	0.59273					978	93.6	86			1210	97.6	87.4	85.1	78.3
28.4438	0.675	0.65091					979	93.6	86.1			1210	97.6	87.4	85	78.1
28.4753	0.675	0.64					979	93.6	86.1			1210	97.5	87.3	84.9	77.9
28.5068	0.59444	0.72364					980	93.6	86.2			1210	97.5	87.3	84.8	77.6
28.5382	0.61111	0.67273					980	93.6	86.3			1210	97.5	87.2	84.7	77.4
28.5697	0.64167	0.54545					981	93.6	86.4			1210	97.5	87.2	84.6	77.2
28.6012	0.61389	0.51636					981	93.6	86.4			1210	97.5	87.1	84.5	76.9
28.6327	0.61944	0.66182					982	93.6	86.5			1210	97.5	87.1	84.4	76.7
28.6642	0.59444	0.61455					982	93.6	86.6			1210	97.5	87.1	84.3	76.4
28.6957	0.68056	0.56727					983	93.6	86.6			1210	97.5	87	84.2	76.1
28.7272	0.59722	0.65818					983	93.6	86.7			1210	97.5	87	84	75.9
28.7587	0.71389	0.61818					984	93.6	86.7			1210	97.4	86.9	83.9	75.6
28.7902	0.56389	0.63636					984	93.6	86.8			1210	97.4	86.9	83.8	75.3
28.8217	0.62778	0.67636					985	93.5	86.8			1210	97.4	86.8	83.7	75
28.8532	0.60556	0.50545					985	93.5	86.8			1220	97.4	86.8	83.6	74.7
28.8847	0.54444	0.62182					985	93.5	86.8			1220	97.4	86.7	83.5	74.3
28.9163	0.63611	0.54545					986	93.5	86.8			1220	97.4	86.6	83.4	74
28.9477	0.59722	0.58182					986	93.5	86.8			1220	97.3	86.6	83.4	73.7
28.9793	0.6	0.61818					987	93.5	86.8			1220	97.3	86.5	83.3	73.4
29.0108	0.70833	0.74545					987	93.5	86.7			1220	97.3	86.5	83.2	73
29.0423	0.61667	0.59636					988	93.5	86.7			1220	97.3	86.4	83.1	72.7
29.0738	0.63611	0.58909					988	93.5	86.6			1220	97.2	86.3	83	72.3
29.1053	0.58333	0.57455					989	93.5	86.5			1220	97.2	86.3	83	72
29.1368	0.60556	0.66182					989	93.4	86.4			1220	97.1	86.2	82.9	71.6
29.1684	0.60556	0.69091					990	93.4	86.3			1220	97.1	86.2	82.8	71.3
29.1999	0.67222	0.59636					990	93.4	86.2			1220	97	86.2	82.8	70.9
29.2314	0.58611	0.57091					991	93.3	86.1			1220	97	86.1	82.7	70.5
29.2629	0.54444	0.62909					991	93.3	86			1220	96.9	86.1	82.6	70.1
29.2944	0.58333	0.62545					992	93.3	85.8			1220	96.9	86.1	82.5	69.7
29.3259	0.54444	0.53818					992	93.3	85.7			1220	96.8	86.1	82.5	69.3
29.3575	0.61944	0.57091					993	93.2	85.6			1220	96.7	86.1	82.4	68.9
29.389	0.64167	0.55273					993	93.2	85.6			1220	96.6	86.1	82.3	68.5
29.4205	0.62778	0.61818					994	93.2	85.5			1220	96.5	86.2	82.2	68
29.452	0.56667	0.61091					994	93.2	85.4			1220	96.3	86.2	82.2	67.6
29.4836	0.58333	0.61091					995	93.1	85.4			1230	96.1	86.3	82.1	67.1
29.5151	0.575	0.58545					995	93.1	85.3			1230	95.9	86.4	82	66.7
29.5466	0.6	0.62182					996	93.1	85.3			1230	95.7	86.5	82	66.2
29.5782	0.58056	0.56					996	93.1	85.2			1230	95.4	86.6	81.9	65.7
29.6097	0.61111	0.56364					997	93.1	85.2			1230	95	86.7	81.8	65.3
29.6412	0.65	0.58182					997	93.1	85.2			1230	94.5	86.8	81.8	64.8
29.6728	0.60556	0.55273					998	93	85.2			1230	94	86.9	81.8	64.3
29.7043	0.58333	0.62909					998	93	85.2			1230	93.4	87	81.7	63.9
29.7358	0.5	0.61818					999	93	85.2			1230	92.8	87.1	81.7	63.4
29.7674	0.61111	0.60364					999	92.9	85.1			1230	92	87.2	81.6	63
29.7989	0.56111	0.64					999	92.9	85.1			1230	91.2	87.3	81.6	62.5
29.8304	0.57778	0.65455					1000	92.8	85.1			1230	90.4	87.4	81.6	62.1
29.862	0.61944	0.59636					1000	92.7	85.1			1230	89.5	87.5	81.6	61.7
29.8935	0.65278	0.53818					1000	92.7	85.2			1230	88.6	87.5	81.6	61.3
29.925	0.575	0.58909					1000	92.6	85.2			1230	87.8	87.6	81.6	60.9
29.9566	0.62778	0.62545					1000	92.6	85.2			1230	86.9	87.7	81.6	60.5
29.9881	0.62222	0.67273					1000	92.5	85.2			1230	86.2	87.7	81.6	60.1
30.0197	0.62778	0.64					1000	92.5	85.3			1230	85.5	87.8	81.6	59.7
30.0512	0.54167	0.58545					1000	92.4	85.3			1230	84.9	87.8	81.6	59.4
30.0827	0.62778	0.67273					1000	92.3	85.3			1230	84.4	87.8	81.6	59.1
30.1143	0.56111	0.66545					1000	92.3	85.4			1230	83.9	87.8	81.7	58.8
30.1458	0.57222	0.63636					1000	92.2	85.4			1240	83.5	87.8	81.7	58.5
30.1774	0.53611	0.59636					1010	92.1	85.5			1240	83.2	87.8	81.8	58.3
30.2089	0.625	0.59636					1010	92.1	85.5			1240	82.8	87.8	81.8	58.1
30.2404	0.59722	0.58545					1010	92	85.5			1240	82.4	87.8	81.9	57.9
30.272	0.56389	0.59273					1010	91.9	85.5			1240	82	87.8	82	57.7
30.3035	0.51111	0.61818					1010	91.8	85.5			1240	81.6	87.8	82	57.6
30.335	0.58056	0.62182					1010	91.8	85.6			1240	81	87.7	82.1	57.5
30.3666	0.65556	0.50545					1010	91.7	85.6			1240	80.5	87.7	82.2	57.5
30.3981	0.55833	0.59273					1010	91.6	85.6			1240	79.9	87.7	82.3	57.5
30.4296	0.58611	0.49455					1010	91.6	85.6			1240	79.4	87.7	82.5	57.5
30.4612	0.58333	0.58182					1010	91.5	85.6			1240	79.1	87.6	82.6	57.5
30.4927	0.56111	0.61455					1010	91.4	85.6			1240	78.9	87.6	82.7	57.6
30.5242	0.57222	0.53091					1010	91.4	85.6			1240	79	87.6	82.8	57.8
30.5558	0.57222	0.58182					1010	91.3	85.6			1240	79.3	87.5	83	57.9
30.5873	0.50833	0.57091					1010	91.3	85.6			1240	79.8	87.5	83.1	58.1
30.6189	0.57222	0.54909					1010	91.3	85.6			1240	80.7	87.4	83.2	58.3
30.6504	0.61111	0.57091					1010	91.3	85.6			1240	81.7	87.4	83.4	58.6
30.6819	0.60833	0.64727					1010	91.3	85.6			1240	82.9	87.3	83.5	58.9
30.7135	0.53611	0.60727					1010	91.3	85.6			1240	84.2	87.3	83.7	59.1
30.745	0.57222	0.53818					1010	91.3	85.6			1240	85.5	87.2	83.8	59.5
30.7765	0.53333	0.56					1010	91.3	85.6			1240	86.8	87.2	84	59.8
30.8081	0.54444	0.60727					1010	91.3	85.7			1250	87.9	87.1	84.1	60.1
30.8396	0.57222	0.53455					1020	91.3	85.7			1250	89	87	84.3	60.5
30.8711	0.53333	0.54182					1020	91.4	85.8			1250	89.9	87	84.4	60.8
30.9026	0.51389	0.58182					1020	91.4	85.8			1250	90.7	86.9	84.5	61.2
30.9342	0.50833	0.50182					1020	91.4	85.9			1250	91.3	86.8	84.7	61.5
30.9657	0.52778	0.56364					1020	91.5	85.9			1250	91.9	86.7	84.8	61.8
30.9972	0.58611	0.62909					1020	91.5	86			1250	92.3	86.7	84.9	62.2
31.0287	0.53333	0.57818					1020	91.6	86			1250	92.7	86.6	85.1	62.5
31.0602	0.60556	0.52					1020	91.6	86.1			1250	93	86.5	85.2	62.8
31.0918	0.55278	0.49091					1020	91.7	86.1			1250	93.3	86.4	85.3	63.1
31.1233	0.56389	0.50545					1020	91.7	86.2			1250	93.5	86.3	85.4	63.3
31.1548	0.59167	0.62182					1020	91.8	86.2			1250	93.7	86.2	85.5	63.6
31.1863	0.54444	0.6					1020	91.8	86.2			1250	93.8	86.1	85.6	63.9
31.2178	0.63333	0.52					1020	91.9	86.3			1250	94	86	85.7	64.1
31.2494	0.54444	0.48727					1020	91.9	86.3			1250	94.1	85.9	85.7	64.4
31.2809	0.5	0.58909					1020	91.9	86.3			1250	94.2	85.7	85.8	64.6
31.3124	0.57222	0.53091					1020	92	86.3			1250	94.2	85.6	85.9	64.8
31.3439	0.53333	0.54182					1020	92	86.3			1250	94.3	85.5	86	65
31.3754	0.60556	0.54545					1020	92	86.3			1250	94.4	85.4	86	65.2
31.4069	0.55833	0.53455					1020	92	86.3			1250	94.4	85.3	86.1	65.4
31.4384	0.57778	0.50909					1020	92	86.3			1260	94.5	85.2	86.1	65.6
31.4699	0.63333	0.44727					1030	92	86.2			1260	94.5	85.1	86.2	65.8
31.5014	0.56667	0.49818					1030	92	86.2			1260	94.5	84.9	86.2	65.9
31.5329	0.49444	0.52364					1030	92	86.2			1260	94.5	84.8	86.3	66.1
31.5644	0.62222	0.58182					1030	92	86.2			1260	94.5	84.7	86.3	66.2
31.5959	0.50278	0.45091					1030	92	86.1			1260	94.5	84.6	86.3	66.4
31.6274	0.50556	0.60364					1030	92	86.1			1260	94.5	84.4	86.4	66.5
31.6589	0.56944	0.54182					1030	92	86			1260	94.5	84.3	86.4	66.6
31.6904	0.50833	0.55636					1030	92	86			1260	94.4	84.2	86.4	66.8
31.7219	0.53611	0.51273					1030	92	85.9			1260	94.4	84	86.4	66.9
31.7534	0.58611	0.59273					1030	92	85.9			1260	94.3	83.9	86.4	67
31.7848	0.54722	0.59273					1030	92	85.8			1260	94.2	83.8	86.5	67.1
31.8163	0.56667	0.58909					1030	92	85.8			1260	94.1	83.6	86.5	67.3
31.8478	0.50833	0.53091					1030	92	85.7			1260	94	83.5	86.5	67.4
31.8793	0.55833	0.51273					1030	92	85.7			1260	93.9	83.4	86.6	67.5
31.9108	0.55556	0.6					1030	92	85.6			1260	93.8	83.2	86.6	67.7
31.9422	0.53889	0.52364					1030	92	85.6			1260	93.6	83.1	86.7	67.8
31.9737	0.525	0.49455					1030	92	85.5			1260	93.5	82.9	86.7	68
32.0052	0.475	0.53818					1030	92	85.5			1260	93.3	82.8	86.8	68.1
32.0367	0.46944	0.58182					1030	92	85.4			1260	93	82.7	86.8	68.3
32.0681	0.5	0.49818					1030	92	85.4			1260	92.8	82.5	86.9	68.5
32.0996	0.52222	0.51273					1030	92	85.3			1270	92.5	82.4	86.9	68.6
32.131	0.52778	0.59273					1040	92	85.3			1270	92.2	82.2	87	68.8
32.1625	0.49167	0.54909					1040	92	85.2			1270	91.9	82.1	87	68.9
32.1939	0.61111	0.46182					1040	92	85.1			1270	91.5	81.9	87.1	69.1
32.2254	0.54167	0.48364					1040	91.9	85.1			1270	91.1	81.7	87.1	69.3
32.2568	0.51111	0.52					1040	91.9	85			1270	90.6	81.6	87.2	69.4
32.2883	0.51944	0.52364					1040	91.9	84.9			1270	90.1	81.4	87.2	69.6
32.3197	0.525	0.53091					1040	91.9	84.9			1270	89.5	81.3	87.3	69.8
32.3512	0.51389	0.58909					1040	91.9	84.8			1270	88.8	81.1	87.3	69.9
32.3826	0.54167	0.52727					1040	91.8	84.8			1270	88	81	87.4	70.1
32.414	0.55	0.56					1040	91.8	84.7			1270	87.2	80.8	87.5	70.3
32.4455	0.56111	0.57091					1040	91.8	84.7			1270	86.3	80.7	87.5	70.5
32.4769	0.47222	0.47636					1040	91.8	84.6			1270	85.3	80.6	87.6	70.7
32.5083	0.56389	0.62545					1040	91.7	84.6			1270	84.2	80.4	87.7	70.8
32.5397	0.56944	0.63273					1040	91.7	84.5			1270	83.1	80.3	87.7	71
32.5712	0.57222	0.6					1040	91.7	84.5			1270	81.9	80.2	87.8	71.2
32.6026	0.53611	0.52					1040	91.6	84.4			1270	80.7	80	87.9	71.4
32.634	0.52222	0.62182					1040	91.6	84.4			1270	79.4	79.9	88	71.6
32.6654	0.56667	0.50182					1040	91.6	84.4			1270	78.2	79.8	88	71.8
32.6968	0.53056	0.48364					1040	91.5	84.3			1270	77	79.7	88.1	71.9
32.7282	0.53056	0.52364					1040	91.5	84.3			1270	75.8	79.5	88.2	72.1
32.7596	0.52222	0.59273					1040	91.5	84.2			1280	74.7	79.4	88.3	72.3
32.791	0.45556	0.56					1050	91.4	84.2			1280	73.7	79.3	88.3	72.4
32.8224	0.58056	0.54182					1050	91.4	84.2			1280	72.8	79.2	88.4	72.6
32.8538	0.48889	0.44					1050	91.4	84.1			1280	72	79	88.4	72.8
32.8852	0.45833	0.50909					1050	91.3	84.1			1280	71.3	78.9	88.5	72.9
32.9166	0.51944	0.48364					1050	91.3	84.1			1280	70.8	78.8	88.5	73.1
32.9479	0.55556	0.58182					1050	91.3	84.1			1280	70.4	78.7	88.6	73.3
32.9793	0.49167	0.48					1050	91.2	84.1			1280	70.3	78.6	88.7	73.4
33.0107	0.44167	0.44727					1050	91.2	84			1280	70.3	78.5	88.7	73.6
33.0421	0.48611	0.50909					1050	91.2	84			1280	70.5	78.4	88.8	73.8
33.0734	0.52778	0.42909					1050	91.1	84			1280	70.9	78.3	88.8	73.9
33.1048	0.52778	0.57455					1050	91.1	84			1280	71.5	78.2	88.9	74.1
33.1361	0.48056	0.55273					1050	91.1	83.9			1280	72.2	78.2	88.9	74.3
33.1675	0.46667	0.56727					1050	91	83.9			1280	73	78.1	89	74.4
33.1988	0.46667	0.49091					1050	91	83.8			1280	73.9	78	89	74.6
33.2302	0.51389	0.44727					1050	91	83.8			1280	74.9	78	89.1	74.7
33.2615	0.41944	0.47636					1050	91	83.8			1280	76	77.9	89.1	74.8
33.2929	0.525	0.49818					1050	90.9	83.7			1280	77	77.9	89.2	75
33.3242	0.41667	0.51273					1050	90.9	83.7			1280	78.1	77.8	89.2	75.1
33.3555	0.48889	0.45455					1050	90.9	83.6			1280	79.2	77.8	89.3	75.2
33.3869	0.49167	0.42909					1050	90.9	83.6			1280	80.3	77.8	89.3	75.4
33.4182	0.48611	0.4					1050	90.9	83.6			1290	81.3	77.8	89.3	75.5
33.4495	0.48889	0.44727					1060	90.9	83.5			1290	82.4	77.7	89.3	75.6
33.4808	0.46111	0.47273					1060	90.9	83.5			1290	83.4	77.7	89.3	75.7
33.5121	0.49722	0.44727					1060	90.9	83.5			1290	84.4	77.8	89.4	75.8
33.5434	0.47222	0.38909					1060	91	83.4			1290	85.4	77.8	89.4	75.9
33.5747	0.47778	0.46909					1060	91	83.4			1290	86.4	77.8	89.4	76
33.606	0.5	0.45091					1060	91	83.4			1290	87.3	77.9	89.4	76
33.6373	0.46667	0.49818					1060	91.1	83.4			1290	88.2	77.9	89.4	76.1
33.6686	0.51111	0.45455					1060	91.1	83.3			1290	89.1	78	89.4	76.2
33.6998	0.50278	0.45455					1060	91.1	83.3			1290	89.8	78.1	89.4	76.3
33.7311	0.37222	0.52364					1060	91.2	83.3			1290	90.5	78.2	89.5	76.4
33.7624	0.48333	0.45818					1060	91.2	83.2			1290	91.2	78.4	89.5	76.4
33.7937	0.48611	0.49818					1060	91.2	83.2			1290	91.8	78.5	89.5	76.5
33.8249	0.47222	0.53818					1060	91.3	83.2			1290	92.3	78.6	89.5	76.6
33.8562	0.41111	0.50182					1060	91.3	83.2			1290	92.7	78.8	89.5	76.6
33.8874	0.56667	0.51636					1060	91.3	83.1			1290	93.2	79	89.5	76.7
33.9187	0.43333	0.51273					1060	91.3	83.1			1290	93.5	79.1	89.5	76.7
33.9499	0.43611	0.47636					1060	91.3	83.1			1290	93.8	79.3	89.5	76.8
33.9812	0.48889	0.44					1060	91.3	83.1			1290	94.1	79.5	89.5	76.8
34.0124	0.46667	0.46545					1060	91.3	83.1			1290	94.3	79.7	89.5	76.8
34.0436	0.41389	0.45818					1060	91.4	83.1			1300	94.6	79.9	89.5	76.8
34.0749	0.43056	0.45455					1070	91.4	83.1			1300	94.7	80.1	89.5	76.9
34.1061	0.49167	0.48364					1070	91.4	83			1300	94.9	80.3	89.5	76.9
34.1373	0.48056	0.52					1070	91.4	83			1300	95.1	80.5	89.5	76.9
34.1685	0.43056	0.41818					1070	91.4	83			1300	95.2	80.7	89.5	76.9
34.1997	0.48056	0.45455					1070	91.4	83			1300	95.3	81	89.5	76.9
34.2309	0.46389	0.51273					1070	91.4	83			1300	95.4	81.2	89.5	76.9
34.2621	0.44167	0.45091					1070	91.4	83			1300	95.5	81.4	89.5	76.9
34.2933	0.44167	0.50545					1070	91.4	83.1			1300	95.6	81.6	89.4	76.9
34.3245	0.41944	0.49455					1070	91.4	83.1			1300	95.6	81.7	89.4	76.9
34.3557	0.49167	0.48364					1070	91.4	83.1			1300	95.7	81.9	89.4	76.9
34.3869	0.42222	0.49091					1070	91.4	83.1			1300	95.8	82.1	89.4	76.9
34.4181	0.41111	0.49818					1070	91.4	83.2			1300	95.8	82.2	89.4	76.9
34.4493	0.44444	0.48					1070	91.4	83.2			1300	95.9	82.4	89.4	76.9
34.4805	0.40833	0.48					1070	91.4	83.2			1300	95.9	82.5	89.4	76.9
34.5116	0.48333	0.58545					1070	91.4	83.3			1300	96	82.7	89.3	76.9
34.5428	0.45	0.47273					1070	91.5	83.3			1300	96	82.8	89.3	76.8
34.574	0.50556	0.49455					1070	91.5	83.4			1300	96.1	82.9	89.3	76.8
34.6052	0.42222	0.4					1070	91.5	83.5			1300	96.1	83	89.3	76.8
34.6363	0.43056	0.41455					1070	91.5	83.5			1300	96.1	83.1	89.3	76.8
34.6675	0.41389	0.45818					1070	91.5	83.6			1300	96.2	83.2	89.3	76.8
34.6986	0.36667	0.42909					1070	91.5	83.7			1310	96.2	83.3	89.2	76.7
34.7298	0.51944	0.44					1080	91.6	83.8			1310	96.2	83.4	89.2	76.7
34.761	0.39444	0.41455					1080	91.6	83.8			1310	96.2	83.5	89.2	76.7
34.7921	0.48056	0.45455					1080	91.6	83.9			1310	96.3	83.6	89.2	76.7
34.8233	0.40833	0.4					1080	91.6	84			1310	96.3	83.7	89.2	76.6
34.8544	0.49167	0.47273					1080	91.6	84.1			1310	96.3	83.7	89.2	76.6
34.8856	0.49722	0.41455					1080	91.6	84.2			1310	96.4	83.8	89.1	76.6
34.9167	0.425	0.42909					1080	91.6	84.3			1310	96.4	83.9	89.1	76.6
34.9478	0.425	0.48727					1080	91.6	84.4			1310	96.4	83.9	89.1	76.5
34.979	0.48889	0.42909					1080	91.7	84.5			1310	96.5	84	89.1	76.5
35.0101	0.43889	0.48364					1080	91.7	84.6			1310	96.5	84.1	89	76.5
35.0412	0.43333	0.45455					1080	91.7	84.7			1310	96.5	84.1	89	76.4
35.0724	0.42778	0.42182					1080	91.7	84.8			1310	96.6	84.2	89	76.4
35.1035	0.41944	0.50909					1080	91.8	84.9			1310	96.6	84.2	88.9	76.3
35.1347	0.38333	0.43636					1080	91.8	85			1310	96.6	84.3	88.9	76.3
35.1658	0.46111	0.43636					1080	91.9	85.1			1310	96.6	84.3	88.8	76.2
35.1969	0.40556	0.42909					1080	91.9	85.2			1310	96.7	84.4	88.8	76.2
35.228	0.39722	0.44364					1080	91.9	85.4			1310	96.7	84.5	88.8	76.2
35.2592	0.40833	0.42182					1080	92	85.5			1310	96.7	84.5	88.7	76.1
35.2903	0.43889	0.41091					1080	92	85.6			1310	96.7	84.6	88.7	76.1
35.3214	0.40278	0.37091					1080	92.1	85.7			1310	96.7	84.6	88.7	76.1
35.3525	0.51389	0.44727					1080	92.1	85.8			1320	96.7	84.7	88.7	76
35.3836	0.48056	0.42545					1090	92.2	85.9			1320	96.7	84.7	88.6	76
35.4148	0.45278	0.43636					1090	92.2	86			1320	96.7	84.8	88.6	76
35.4459	0.47222	0.42909					1090	92.2	86.1			1320	96.6	84.9	88.6	75.9
35.477	0.38056	0.46182					1090	92.2	86.1			1320	96.6	84.9	88.5	75.9
35.5081	0.4	0.46909					1090	92.3	86.2			1320	96.6	85	88.5	75.9
35.5392	0.43889	0.41818					1090	92.3	86.3			1320	96.5	85	88.5	75.9
35.5703	0.39167	0.53455					1090	92.3	86.4			1320	96.5	85.1	88.4	75.9
35.6015	0.51389	0.43273					1090	92.3	86.4			1320	96.4	85.1	88.4	75.9
35.6326	0.35	0.48727					1090	92.4	86.5			1320	96.4	85.2	88.4	75.9
35.6637	0.37778	0.35636					1090	92.4	86.6			1320	96.3	85.3	88.4	75.9
35.6948	0.41389	0.41091					1090	92.4	86.6			1320	96.2	85.3	88.4	75.9
35.7259	0.42778	0.36					1090	92.4	86.7			1320	96.2	85.4	88.4	75.8
35.757	0.45556	0.42545					1090	92.4	86.8			1320	96.1	85.4	88.4	75.8
35.7882	0.4	0.37818					1090	92.4	86.8			1320	96	85.5	88.3	75.8
35.8193	0.38333	0.45091					1090	92.5	86.9			1320	95.9	85.6	88.3	75.7
35.8504	0.45833	0.42545					1090	92.4	86.9			1320	95.8	85.6	88.3	75.6
35.8815	0.38333	0.35273					1090	92.4	86.9			1320	95.7	85.7	88.2	75.5
35.9126	0.41944	0.41455					1090	92.4	86.9			1320	95.6	85.8	88.1	75.4
35.9437	0.38333	0.42545					1090	92.4	87			1320	95.5	85.9	88	75.2
35.9748	0.36111	0.45091					1090	92.4	87			1320	95.3	85.9	87.9	75
36.006	0.36389	0.42182					1090	92.4	87			1330	95.2	86	87.8	74.7
36.0371	0.43611	0.53091					1100	92.4	87			1330	95.1	86.1	87.7	74.5
36.0682	0.41667	0.4					1100	92.4	87			1330	94.9	86.1	87.6	74.2
36.0993	0.35556	0.45455					1100	92.4	86.9			1330	94.8	86.2	87.5	73.8
36.1304	0.44444	0.49091					1100	92.3	86.9			1330	94.6	86.3	87.4	73.4
36.1615	0.41944	0.42182					1100	92.3	86.9			1330	94.4	86.4	87.3	73
36.1927	0.40556	0.42545					1100	92.3	86.9			1330	94.2	86.4	87.1	72.6
36.2238	0.31944	0.36727					1100	92.3	86.9			1330	93.9	86.5	87	72.1
36.2549	0.375	0.43636					1100	92.3	86.9			1330	93.7	86.6	86.9	71.6
36.286	0.44722	0.34909					1100	92.3	86.9			1330	93.4	86.7	86.8	71.1
36.3171	0.41667	0.44					1100	92.3	86.9			1330	93.1	86.7	86.7	70.6
36.3483	0.38056	0.41091					1100	92.3	86.8			1330	92.7	86.8	86.6	70.1
36.3794	0.41667	0.44364					1100	92.3	86.8			1330	92.3	86.9	86.6	69.7
36.4105	0.46389	0.48					1100	92.2	86.8			1330	91.8	87	86.5	69.3
36.4417	0.38333	0.41091					1100	92.2	86.8			1330	91.2	87.1	86.5	68.9
36.4728	0.47778	0.45455					1100	92.2	86.8			1330	90.5	87.1	86.4	68.5
36.5039	0.36389	0.43273					1100	92.2	86.8			1330	89.7	87.2	86.4	68.2
36.535	0.40556	0.50182					1100	92.2	86.8			1330	88.8	87.3	86.4	68
36.5662	0.38611	0.42545					1100	92.2	86.8			1330	87.7	87.3	86.4	67.8
36.5973	0.43333	0.46182					1100	92.1	86.8			1330	86.5	87.4	86.4	67.7
36.6284	0.43611	0.44727					1100	92.1	86.8			1340	85	87.4	86.5	67.6
36.6596	0.43056	0.36727					1110	92.1	86.8			1340	83.3	87.5	86.5	67.7
36.6907	0.41667	0.42909					1110	92.1	86.8			1340	81.3	87.5	86.5	67.8
36.7219	0.33611	0.43636					1110	92.1	86.8			1340	79	87.6	86.6	67.9
36.753	0.38611	0.43273					1110	92.1	86.9			1340	76.5	87.6	86.6	68.2
36.7841	0.44722	0.40364					1110	92.1	86.9			1340	73.7	87.7	86.7	68.5
36.8153	0.45833	0.49818					1110	92.1	86.9			1340	70.8	87.7	86.8	68.9
36.8464	0.47778	0.43636					1110	92.1	86.9			1340	68	87.7	86.9	69.3
36.8776	0.39722	0.46182					1110	92.1	87			1340	65.3	87.7	87	69.8
36.9087	0.40556	0.52364					1110	92.1	87			1340	63	87.8	87.2	70.3
36.9399	0.41389	0.43273					1110	92.2	87			1340	61.2	87.8	87.4	70.9
36.971	0.36944	0.45455					1110	92.2	87			1340	60.1	87.8	87.7	71.4
37.0022	0.43611	0.41818					1110	92.2	87			1340	59.6	87.8	87.9	72
37.0334	0.37222	0.38545					1110	92.2	87			1340	59.8	87.8	88.2	72.6
37.0645	0.37778	0.39273					1110	92.2	87.1			1340	60.8	87.8	88.4	73.1
37.0957	0.45833	0.46545					1110	92.2	87.1			1340	62.4	87.9	88.7	73.6
37.1269	0.42778	0.40727					1110	92.2	87.1			1340	64.6	87.9	88.9	74.1
37.158	0.36944	0.38545					1110	92.2	87.1			1340	67.3	87.9	89.1	74.5
37.1892	0.37222	0.44					1110	92.2	87.1			1340	70.3	87.9	89.2	74.9
37.2204	0.42778	0.33818					1110	92.2	87.1			1340	73.4	87.9	89.3	75.3
37.2516	0.38889	0.36727					1110	92.2	87			1340	76.4	87.9	89.4	75.6
37.2827	0.42778	0.45455					1110	92.2	87			1350	79.2	87.9	89.5	75.9
37.3139	0.41389	0.45455					1120	92.2	87			1350	81.6	87.9	89.6	76.1
37.3451	0.36667	0.4					1120	92.2	87			1350	83.7	87.9	89.6	76.4
37.3763	0.35556	0.47273					1120	92.2	87			1350	85.4	87.9	89.6	76.6
37.4075	0.42222	0.38182					1120	92.3	87			1350	86.8	87.9	89.7	76.8
37.4387	0.41111	0.39636					1120	92.3	87			1350	87.8	87.9	89.7	77
37.4699	0.35	0.34909					1120	92.3	87			1350	88.6	87.9	89.7	77.2
37.501	0.36944	0.34909					1120	92.3	87			1350	89.2	87.9	89.7	77.4
37.5322	0.45	0.36727					1120	92.3	87			1350	89.6	87.9	89.7	77.5
37.5635	0.42778	0.38182					1120	92.3	87			1350	90	87.9	89.8	77.7
37.5947	0.36944	0.41091					1120	92.3	87			1350	90.4	87.9	89.8	77.8
37.6259	0.43056	0.38182					1120	92.3	87			1350	90.7	87.9	89.8	77.9
37.6571	0.42778	0.35636					1120	92.3	87			1350	91	87.9	89.8	78
37.6883	0.41944	0.43273					1120	92.3	87			1350	91.3	87.9	89.8	78.1
37.7195	0.42778	0.48364					1120	92.3	87			1350	91.5	87.9	89.7	78.2
37.7507	0.37778	0.40364					1120	92.3	87			1350	91.6	87.8	89.7	78.2
37.782	0.45556	0.37455					1120	92.3	87			1350	91.7	87.8	89.7	78.3
37.8132	0.45833	0.43636					1120	92.3	87			1350	91.6	87.8	89.6	78.3
37.8444	0.39722	0.33818					1120	92.3	87			1350	91.3	87.8	89.6	78.3
37.8757	0.36389	0.39273					1120	92.3	87			1350	90.9	87.8	89.6	78.3
37.9069	0.41389	0.40364					1120	92.3	86.9			1350	90.3	87.8	89.5	78.3
37.9382	0.35833	0.38909					1120	92.3	86.9			1360	89.5	87.7	89.5	78.3
37.9694	0.39167	0.40364					1130	92.4	86.9			1360	88.5	87.7	89.4	78.2
38.0007	0.36944	0.38545					1130	92.4	86.9			1360	87.4	87.7	89.4	78.2
38.0319	0.37222	0.42909					1130	92.4	86.9			1360	86.1	87.7	89.4	78.2
38.0632	0.40833	0.36727					1130	92.4	86.9			1360	84.9	87.7	89.3	78.1
38.0945	0.45	0.37455					1130	92.4	86.9			1360	83.7	87.7	89.2	78
38.1257	0.46389	0.36727					1130	92.4	86.8			1360	82.8	87.6	89.2	77.9
38.157	0.41111	0.37091					1130	92.4	86.8			1360	82	87.6	89	77.8
38.1883	0.34444	0.36					1130	92.4	86.8			1360	81.7	87.6	88.9	77.6
38.2195	0.38333	0.42909					1130	92.4	86.8			1360	81.6	87.6	88.8	77.4
38.2508	0.35833	0.36364					1130	92.4	86.8			1360	82	87.5	88.6	77.2
38.2821	0.36389	0.39636					1130	92.4	86.8			1360	82.8	87.5	88.4	77
38.3134	0.36111	0.41091					1130	92.3	86.7			1360	83.8	87.5	88.2	76.8
38.3447	0.42778	0.43273					1130	92.3	86.7			1360	85.1	87.5	88	76.5
38.376	0.35556	0.40364					1130	92.3	86.7			1360	86.6	87.4	87.9	76.3
38.4073	0.43889	0.43636					1130	92.3	86.7			1360	88.1	87.4	87.8	76.1
38.4386	0.39444	0.32727					1130	92.3	86.6			1360	89.5	87.4	87.7	76
38.47	0.35	0.4					1130	92.3	86.6			1360	90.9	87.3	87.7	75.9
38.5013	0.39167	0.40727					1130	92.3	86.6			1360	92	87.3	87.7	75.8
38.5326	0.31389	0.39636					1130	92.3	86.5			1360	93	87.3	87.7	75.7
38.5639	0.36944	0.41091					1130	92.3	86.5			1360	93.8	87.3	87.7	75.6
38.5953	0.425	0.39636					1130	92.3	86.4			1370	94.4	87.2	87.8	75.5
38.6266	0.325	0.38182					1140	92.2	86.4			1370	94.9	87.2	87.8	75.4
38.658	0.39722	0.36364					1140	92.2	86.4			1370	95.2	87.2	87.7	75.2
38.6893	0.33611	0.41091					1140	92.2	86.3			1370	95.5	87.2	87.7	75
38.7207	0.46667	0.39273					1140	92.2	86.3			1370	95.7	87.1	87.7	74.8
38.752	0.36667	0.36					1140	92.2	86.2			1370	95.8	87.1	87.6	74.6
38.7834	0.41111	0.38545					1140	92.2	86.2			1370	96	87.1	87.5	74.4
38.8148	0.38333	0.37818					1140	92.1	86.1			1370	96	87	87.4	74.2
38.8461	0.44444	0.40727					1140	92.1	86			1370	96.1	87	87.4	74
38.8775	0.38056	0.42545					1140	92.1	86			1370	96.2	87	87.3	73.7
38.9089	0.43056	0.38545					1140	92.1	85.9			1370	96.2	86.9	87.3	73.5
38.9403	0.33611	0.36					1140	92.1	85.9			1370	96.2	86.9	87.2	73.3
38.9717	0.43056	0.36					1140	92.1	85.8			1370	96.2	86.9	87.1	73.1
39.0031	0.41111	0.40364					1140	92	85.8			1370	96.3	86.8	87	72.8
39.0345	0.35833	0.41091					1140	92	85.7			1370	96.3	86.8	86.8	72.5
39.0659	0.45278	0.37818					1140	92	85.6			1370	96.3	86.8	86.7	72.3
39.0973	0.40833	0.33091					1140	92	85.5			1370	96.4	86.7	86.6	72
39.1288	0.39722	0.36727					1140	91.9	85.5			1370	96.5	86.6	86.5	71.8
39.1602	0.39722	0.42909					1140	91.9	85.4			1370	96.6	86.6	86.4	71.6
39.1916	0.38333	0.41818					1140	91.9	85.3			1370	96.7	86.5	86.3	71.4
39.2231	0.47222	0.31273					1140	91.9	85.2			1380	96.8	86.4	86.3	71.3
39.2545	0.44167	0.37091					1150	91.9	85.2			1380	96.9	86.3	86.4	71.2
39.286	0.35833	0.38545					1150	91.8	85.1			1380	97	86.1	86.4	71.1
39.3174	0.42222	0.37455					1150	91.8	85			1380	97.1	86	86.5	71
39.3489	0.39444	0.36727					1150	91.8	84.9			1380	97.2	85.8	86.6	71
39.3804	0.41944	0.32					1150	91.7	84.8			1380	97.4	85.7	86.6	71
39.4119	0.39444	0.41818					1150	91.7	84.8			1380	97.5	85.5	86.7	70.9
39.4433	0.33333	0.32					1150	91.7	84.7			1380	97.5	85.3	86.7	70.8
39.4748	0.39444	0.38182					1150	91.6	84.6			1380	97.6	85.2	86.7	70.8
39.5063	0.35278	0.43273					1150	91.6	84.5			1380	97.7	85	86.7	70.7
39.5378	0.37778	0.38909					1150	91.6	84.4			1380	97.8	84.8	86.8	70.6
39.5694	0.46111	0.36727					1150	91.5	84.3			1380	97.8	84.6	86.8	70.5
39.6009	0.4	0.40364					1150	91.5	84.2			1380	97.9	84.4	86.8	70.4
39.6324	0.40833	0.41091					1150	91.5	84			1380	97.9	84.2	86.8	70.3
39.6639	0.40833	0.36727					1150	91.4	83.9			1380	98	84.1	86.8	70.1
39.6955	0.34167	0.35636					1150	91.4	83.8			1380	98	84	86.8	70
39.727	0.35	0.33455					1150	91.4	83.7			1380	98	83.8	86.7	69.8
39.7585	0.43056	0.39636					1150	91.3	83.6			1380	98	83.7	86.7	69.6
39.7901	0.35833	0.43273					1150	91.3	83.5			1380	98.1	83.7	86.7	69.4
39.8217	0.4	0.35273					1150	91.3	83.4			1380	98.1	83.6	86.6	69.2
39.8533	0.43889	0.40364					1150	91.2	83.3			1380	98	83.6	86.5	68.9
39.8848	0.44444	0.34182					1150	91.2	83.2			1390	98	83.6	86.4	68.7
39.9164	0.43333	0.30545					1160	91.2	83.1			1390	98	83.7	86.3	68.5
39.948	0.45556	0.42182					1160	91.1	83			1390	98	83.7	86.3	68.4
39.9796	0.41111	0.32					1160	91.1	82.9			1390	98	83.8	86.2	68.2
40.0112	0.39167	0.42182					1160	91.1	82.8			1390	98	84	86.2	68.2
40.0428	0.42222	0.38182					1160	91.1	82.7			1390	98	84.1	86.3	68.2
40.0744	0.38889	0.41091					1160	91	82.7			1390	98.1	84.3	86.4	68.3
40.1061	0.40833	0.39273					1160	91	82.6			1390	98.1	84.5	86.5	68.5
40.1377	0.39722	0.36727					1160	91	82.5			1390	98.1	84.7	86.7	68.7
40.1694	0.4	0.32727					1160	91	82.5			1390	98.2	84.9	86.9	68.9
40.201	0.40278	0.41818					1160	91	82.4			1390	98.2	85.2	87	69.2
40.2327	0.38333	0.35636					1160	90.9	82.3			1390	98.2	85.5	87.2	69.4
40.2643	0.425	0.34182					1160	90.9	82.3			1390	98.2	85.7	87.3	69.6
40.296	0.47222	0.40364					1160	90.9	82.3			1390	98.3	86	87.3	69.8
40.3277	0.38889	0.40364					1160	90.9	82.2			1390	98.2	86.3	87.3	69.9
40.3594	0.43611	0.38909					1160	90.9	82.2			1390	98.2	86.6	87.3	70.1
40.3911	0.36111	0.41091					1160	90.9	82.2			1390	98.2	86.9	87.2	70.2
40.4228	0.38333	0.37091					1160	90.9	82.1			1390	98.2	87.2	87.1	70.3
40.4545	0.46944	0.36727					1160	90.9	82.1			1390	98.2	87.5	87.1	70.4
40.4862	0.36667	0.35273					1160	90.9	82.1			1390	98.1	87.7	87	70.5
40.5179	0.42778	0.36364					1160	90.9	82.1			1390	98.1	87.9	86.9	70.6
40.5497	0.35278	0.44					1160	90.9	82.1			1400	98.1	88.1	86.9	70.7
40.5814	0.37222	0.42545					1170	90.9	82.1			1400	98.1	88.2	86.9	70.8
40.6132	0.34167	0.36					1170	90.9	82.1			1400	98.1	88.4	86.9	71
40.6449	0.39722	0.38545					1170	90.9	82.1			1400	98.1	88.5	86.9	71.1
40.6767	0.35833	0.33091					1170	90.9	82.1			1400	98.1	88.6	86.9	71.2
40.7085	0.41111	0.4					1170	90.9	82.1			1400	98.1	88.7	86.9	71.3
40.7403	0.37222	0.46182					1170	90.9	82.2			1400	98.1	88.8	86.9	71.4
40.7721	0.39167	0.37455					1170	90.9	82.2			1400	98.1	88.9	87	71.5
40.8039	0.35833	0.38909					1170	90.9	82.2			1400	98.2	88.9	87	71.6
40.8357	0.35	0.37455					1170	90.9	82.3			1400	98.2	89	87	71.6
40.8675	0.35833	0.36364					1170	90.9	82.3			1400	98.2	89	87.1	71.7
40.8993	0.375	0.36727					1170	91	82.4			1400	98.2	89.1	87.1	71.7
40.9312	0.39444	0.39636					1170	91	82.5			1400	98.2	89.1	87.2	71.7
40.963	0.4	0.29455					1170	91	82.6			1400	98.2	89.1	87.2	71.6
40.9949	0.375	0.34545					1170	91	82.6			1400	98.2	89.2	87.2	71.5
41.0267	0.36667	0.36					1170	91.1	82.8			1400	98.2	89.2	87.1	71.4
41.0586	0.375	0.37818					1170	91.1	82.9			1400	98.2	89.2	87	71.1
41.0905	0.33056	0.4					1170	91.1	83			1400	98.2	89.2	86.9	70.9
41.1224	0.28889	0.34545					1170	91.2	83.1			1400	98.1	89.2	86.8	70.6
41.1543	0.40278	0.37818					1170	91.2	83.2			1400	98.1	89.2	86.7	70.4
41.1862	0.35833	0.34182					1170	91.2	83.4			1400	98	89.1	86.6	70.1
41.2181	0.40556	0.35636					1170	91.3	83.5			1410	98	89.1	86.5	69.9
41.2501	0.36667	0.34545					1180	91.3	83.7			1410	97.9	89.1	86.5	69.6
41.282	0.38333	0.38545					1180	91.4	83.8			1410	97.9	89	86.5	69.4
41.3139	0.40833	0.42909					1180	91.4	84			1410	97.8	89	86.5	69.1
41.3459	0.33889	0.43636					1180	91.5	84.1			1410	97.7	89	86.5	68.9
41.3779	0.40278	0.43273					1180	91.5	84.2			1410	97.6	88.9	86.5	68.7
41.4098	0.36667	0.38909					1180	91.6	84.4			1410	97.5	88.9	86.5	68.5
41.4418	0.34167	0.35273					1180	91.7	84.5			1410	97.3	88.8	86.5	68.2
41.4738	0.34167	0.36					1180	91.7	84.6			1410	97.2	88.7	86.5	68
41.5058	0.42222	0.39636					1180	91.8	84.7			1410	97.1	88.7	86.5	67.8
41.5378	0.39722	0.37818					1180	91.8	84.8			1410	96.9	88.6	86.6	67.7
41.5699	0.35833	0.37818					1180	91.9	84.8			1410	96.8	88.5	86.6	67.5
41.6019	0.34444	0.37455					1180	91.9	84.9			1410	96.7	88.3	86.7	67.5
41.6339	0.35833	0.38545					1180	92	85			1410	96.6	88.2	86.7	67.5
41.666	0.34167	0.36727					1180	92	85			1410	96.6	88	86.8	67.5
41.6981	0.35278	0.33091					1180	92	85			1410	96.5	87.9	86.9	67.6
41.7301	0.36944	0.38182					1180	92	85.1			1410	96.6	87.7	87.1	67.8
41.7622	0.39167	0.32					1180	92	85.1			1410	96.6	87.6	87.2	68
41.7943	0.375	0.36364					1180	92	85.1			1410	96.6	87.5	87.3	68.2
41.8264	0.35833	0.36364					1180	92	85.1			1410	96.7	87.4	87.3	68.4
41.8585	0.36667	0.31273					1180	92	85.1			1420	96.7	87.3	87.3	68.6
41.8907	0.36667	0.36727					1190	92	85.1			1420	96.8	87.3	87.3	68.8
41.9228	0.33889	0.36727					1190	92	85.1			1420	96.9	87.2	87.3	69
41.9549	0.30556	0.36					1190	92	85			1420	96.9	87.2	87.2	69.2
41.9871	0.35833	0.36364					1190	92	85			1420	97	87.1	87.2	69.4
42.0193	0.33889	0.44					1190	92	85			1420	97.1	87.1	87.1	69.6
42.0514	0.36389	0.34545					1190	92	85			1420	97.2	87	87.1	69.9
42.0836	0.325	0.33455					1190	92	84.9			1420	97.3	86.9	87.1	70.2
42.1158	0.31944	0.36727					1190	92	84.9			1420	97.4	86.8	87.2	70.6
42.148	0.34167	0.36364					1190	92	84.9			1420	97.5	86.7	87.4	71.1
42.1803	0.37778	0.33091					1190	92	84.8			1420	97.6	86.5	87.5	71.6
42.2125	0.39722	0.33818					1190	92	84.8			1420	97.7	86.4	87.8	72
42.2447	0.41667	0.38182					1190	92	84.7			1420	97.7	86.3	88	72.5
42.277	0.31111	0.37818					1190	92	84.7			1420	97.8	86.2	88.2	72.9
42.3092	0.37222	0.38909					1190	92	84.6			1420	97.8	86.1	88.4	73.3
42.3415	0.39722	0.39636					1190	92	84.6			1420	97.9	86	88.5	73.6
42.3738	0.41389	0.38909					1190	91.9	84.5			1420	97.9	85.9	88.6	73.9
42.4061	0.39167	0.28727					1190	91.9	84.5			1420	97.9	85.8	88.7	74.2
42.4384	0.4	0.36364					1190	91.9	84.4			1420	97.9	85.6	88.7	74.4
42.4707	0.34444	0.37455					1190	91.9	84.3			1420	97.9	85.5	88.8	74.6
42.5031	0.42778	0.39636					1190	91.9	84.3			1420	97.9	85.4	88.8	74.9
42.5354	0.38056	0.36					1190	91.8	84.2			1430	97.9	85.3	88.9	75.1
42.5678	0.375	0.38182					1200	91.8	84.1			1430	97.9	85.2	88.9	75.3
42.6001	0.35833	0.39273					1200	91.8	84			1430	97.9	85.2	89	75.4
42.6325	0.33333	0.31636					1200	91.7	83.9			1430	97.9	85.1	89	75.6
42.6649	0.35833	0.32364					1200	91.7	83.8			1430	97.9	85.1	88.9	75.6
42.6973	0.33056	0.34909					1200	91.7	83.7			1430	97.9	85.1	88.9	75.7
42.7297	0.38611	0.34545					1200	91.6	83.6			1430	97.9	85.2	88.8	75.7
42.7621	0.35833	0.25818					1200	91.6	83.5			1430	97.8	85.2	88.7	75.7
42.7946	0.375	0.29818					1200	91.5	83.4			1430	97.8	85.2	88.6	75.6
42.827	0.38333	0.29455					1200	91.5	83.2			1430	97.7	85.2	88.5	75.6
42.8595	0.33056	0.29455					1200	91.4	83.1			1430	97.7	85.2	88.4	75.5
42.892	0.35833	0.33091					1200	91.4	83			1430	97.6	85.2	88.3	75.5
42.9244	0.32778	0.39273					1200	91.3	82.8			1430	97.6	85.1	88.3	75.4
42.9569	0.40278	0.39636					1200	91.3	82.7			1430	97.5	85.1	88.2	75.4
42.9894	0.37222	0.40364					1200	91.2	82.6			1430	97.5	85.1	88.2	75.3
43.0219	0.36389	0.34545					1200	91.1	82.4			1430	97.4	85	88.1	75.2
43.0545	0.33889	0.35636					1200	91.1	82.2			1430	97.4	85	88	75.1
43.087	0.39722	0.33455					1200	91	82.1			1430	97.3	84.9	87.9	74.9
43.1196	0.36389	0.34909					1200	91	81.9			1430	97.2	84.9	87.7	74.6
43.1521	0.36111	0.41091					1200	90.9	81.7			1430	97.1	84.8	87.5	74.3
43.1847	0.35	0.36					1200	90.8	81.6			1430	97	84.8	87.2	74
43.2173	0.40556	0.38909					1200	90.7	81.4			1440	96.9	84.7	87	73.6
43.2499	0.4	0.33455					1210	90.7	81.2			1440	96.8	84.6	86.8	73.3
43.2826	0.39722	0.31273					1210	90.6	81			1440	96.7	84.6	86.6	73
43.3152	0.28611	0.37091					1210	90.5	80.8			1440	96.5	84.5	86.5	72.8
43.3478	0.38056	0.34909					1210	90.4	80.6			1440	96.4	84.5	86.4	72.6
43.3805	0.36667	0.37818					1210	90.4	80.4			1440	96.3	84.4	86.5	72.4
43.4132	0.40833	0.33818					1210	90.3	80.2			1440	96.2	84.4	86.5	72.4
43.4458	0.38056	0.40364					1210	90.2	80			1440	96.1	84.5	86.7	72.3
43.4785	0.33056	0.33091					1210	90.1	79.8			1440	95.9	84.6	86.8	72.2
43.5112	0.40556	0.35636					1210	90.1	79.6			1440	95.8	84.7	86.9	72.2
43.544	0.31389	0.26545					1210	90	79.4			1440	95.7	84.8	87	72.1
43.5767	0.33333	0.34909					1210	89.9	79.2			1440	95.5	84.9	87	72
43.6094	0.3	0.34545					1210	89.8	79			1440	95.3	85.1	87	71.8
43.6422	0.38889	0.32					1210	89.8	78.8			1440	95.1	85.3	87	71.6
43.675	0.38889	0.34182					1210	89.7	78.6			1440	94.9	85.4	87	71.4
43.7077	0.38611	0.30909					1210	89.6	78.4			1440	94.6	85.5	86.9	71.2
43.7405	0.375	0.38545					1210	89.5	78.2			1440	94.3	85.6	86.8	70.9
43.7733	0.31389	0.32364					1210	89.4	78			1440	94	85.7	86.8	70.7
43.8061	0.34444	0.29455					1210	89.3	77.8			1440	93.6	85.8	86.7	70.4
43.8389	0.29444	0.44364					1210	89.2	77.6			1440	93.3	85.8	86.6	70.1
43.8717	0.36389	0.38545					1210	89.1	77.4			1440	92.9	85.8	86.5	69.9
43.9046	0.35278	0.41455					1210	89	77.2			1450	92.5	85.8	86.3	69.6
43.9374	0.36111	0.35636					1220	88.9	77			1450	92.1	85.9	86.2	69.2
43.9702	0.41667	0.33818					1220	88.8	76.8			1450	91.7	85.9	86.1	68.9
44.003	0.41667	0.44364					1220	88.7	76.6			1450	91.3	85.9	86	68.6
44.0359	0.425	0.40727					1220	88.6	76.5			1450	90.9	85.9	85.9	68.4
44.0687	0.37222	0.35273					1220	88.5	76.3			1450	90.6	86	85.8	68.1
44.1015	0.36389	0.39636					1220	88.4	76.1			1450	90.2	86	85.8	67.9
44.1344	0.375	0.32					1220	88.3	76			1450	89.9	86	85.8	67.8
44.1672	0.35278	0.36727					1220	88.2	75.8			1450	89.5	86	85.9	67.6
44.2	0.35833	0.35636					1220	88.1	75.7			1450	89.2	86.1	85.9	67.5
44.2329	0.34444	0.31273					1220	88	75.5			1450	88.8	86.1	86	67.4
44.2657	0.38333	0.36					1220	87.9	75.4			1450	88.4	86.1	86.1	67.3
44.2986	0.32222	0.42909					1220	87.8	75.3			1450	88	86.1	86.1	67.2
44.3314	0.36389	0.37818					1220	87.7	75.1			1450	87.6	86.1	86.2	67.1
44.3642	0.36667	0.32727					1220	87.6	75			1450	87.2	86.1	86.2	67
44.397	0.34444	0.38909					1220	87.5	74.9			1450	86.8	86	86.2	66.9
44.4299	0.36111	0.39273					1220	87.4	74.8			1450	86.5	86	86.1	66.8
44.4627	0.42222	0.43273					1220	87.3	74.6			1450	86.3	85.9	86	66.6
44.4955	0.36389	0.40727					1220	87.2	74.5			1450	86.1	85.8	85.8	66.5
44.5283	0.39167	0.36727					1220	87.1	74.4			1450	86.1	85.7	85.6	66.4
44.5611	0.28889	0.41455					1220	87	74.3			1460	86.1	85.6	85.4	66.3
44.5939	0.375	0.4					1230	87	74.2			1460	86.3	85.5	85.1	66.2
44.6266	0.375	0.33818					1230	86.9	74.1			1460	86.5	85.3	84.9	66.3
44.6594	0.31111	0.33091					1230	86.8	74			1460	86.7	85.2	84.8	66.4
44.6921	0.30278	0.30545					1230	86.7	73.9			1460	87	85.1	84.8	66.6
44.7249	0.33333	0.30182					1230	86.7	73.8			1460	87.2	85	84.9	67
44.7576	0.38333	0.39273					1230	86.6	73.8			1460	87.2	84.9	85.1	67.5
44.7903	0.34444	0.34545					1230	86.5	73.7			1460	87.2	84.9	85.4	68
44.8231	0.28333	0.42182					1230	86.5	73.7			1460	87	84.8	85.8	68.6
44.8557	0.36667	0.33091					1230	86.4	73.6			1460	86.7	84.8	86.2	69.2
44.8884	0.37778	0.34545					1230	86.4	73.6			1460	86.3	84.8	86.6	69.8
44.9211	0.37222	0.31273					1230	86.3	73.6			1460	85.8	84.7	87	70.3
44.9537	0.31111	0.33818					1230	86.3	73.6			1460	85.2	84.7	87.3	70.8
44.9864	0.28889	0.36727					1230	86.3	73.6			1460	84.5	84.7	87.5	71.1
45.019	0.35556	0.36364					1230	86.2	73.6			1460	83.7	84.8	87.6	71.4
45.0516	0.32778	0.36					1230	86.2	73.7			1460	82.9	84.8	87.7	71.6
45.0842	0.34722	0.32727					1230	86.2	73.7			1460	82	84.9	87.7	71.8
45.1167	0.325	0.34909					1230	86.2	73.8			1460	81.1	85	87.6	71.9
45.1493	0.34722	0.33091					1230	86.1	73.9			1460	80.2	85.1	87.5	72
45.1818	0.375	0.35273					1230	86.1	74			1460	79.3	85.2	87.5	72.1
45.2143	0.32778	0.4					1230	86.1	74.1			1460	78.5	85.4	87.4	72.3
45.2468	0.33889	0.27273					1230	86.1	74.2			1470	77.9	85.5	87.4	72.4
45.2792	0.30833	0.32364					1240	86.1	74.3			1470	77.5	85.7	87.5	72.6
45.3117	0.33056	0.31273					1240	86.1	74.4			1470	77.4	85.8	87.5	72.8
45.3441	0.26111	0.31273					1240	86.1	74.5			1470	77.5	86	87.7	73
45.3765	0.35278	0.26909					1240	86.1	74.7			1470	77.9	86.1	87.8	73.2
45.4089	0.375	0.29091					1240	86.2	74.8			1470	78.5	86.2	87.9	73.4
45.4412	0.34722	0.31636					1240	86.2	74.9			1470	79.2	86.3	87.9	73.5
45.4735	0.30556	0.35273					1240	86.2	75.1			1470	80.1	86.4	87.9	73.6
45.5058	0.31111	0.41091					1240	86.2	75.2			1470	81.1	86.5	87.9	73.6
45.538	0.31111	0.28727					1240	86.3	75.3			1470	82	86.6	87.7	73.5
45.5703	0.28611	0.30182					1240	86.3	75.5			1470	82.9	86.7	87.5	73.4
45.6025	0.28333	0.32					1240	86.3	75.6			1470	83.7	86.9	87.3	73.2
45.6347	0.31111	0.30545					1240	86.4	75.7			1470	84.5	87.1	87	73.1
45.6668	0.27778	0.31636					1240	86.4	75.8			1470	85.1	87.3	86.8	72.9
45.6989	0.29722	0.33818					1240	86.5	75.9			1470	85.7	87.6	86.6	72.8
45.731	0.33611	0.32727					1240	86.5	76			1470	86.2	87.8	86.4	72.8
45.7631	0.30278	0.31636					1240	86.6	76.1			1470	86.7	88	86.3	72.8
45.7951	0.38611	0.30545					1240	86.6	76.2			1470	87.2	88.1	86.2	72.9
45.8271	0.28333	0.42909					1240	86.6	76.3			1470	87.8	88.3	86.2	73
45.859	0.27778	0.35273					1240	86.7	76.4			1470	88.4	88.4	86.3	73.1
45.8909	0.27222	0.35636					1240	86.7	76.5			1470	89.1	88.4	86.4	73.3
45.9228	0.35833	0.32727					1240	86.8	76.6			1480	89.8	88.5	86.5	73.5
45.9547	0.32222	0.35636					1250	86.8	76.7			1480	90.6	88.6	86.6	73.6
45.9865	0.33333	0.30909					1250	86.9	76.8			1480	91.4	88.7	86.7	73.8
46.0183	0.33889	0.34545					1250	87	76.9			1480	92.2	88.7	86.9	74
46.05	0.32778	0.27636					1250	87	77			1480	93	88.8	87	74.1
46.0817	0.36111	0.42909					1250	87.1	77.1			1480	93.7	88.8	87	74.2
46.1133	0.30833	0.34182					1250	87.1	77.1			1480	94.4	88.8	87.1	74.3
46.145	0.375	0.34545					1250	87.2	77.2			1480	95	88.8	87.1	74.3
46.1765	0.27778	0.32727					1250	87.2	77.3			1480	95.4	88.8	87.1	74.3
46.2081	0.34167	0.30909					1250	87.3	77.3			1480	95.9	88.8	87	74.3
46.2396	0.35278	0.32					1250	87.3	77.4			1480	96.2	88.7	86.9	74.2
46.271	0.27222	0.30909					1250	87.4	77.4			1480	96.5	88.6	86.8	74.1
46.3024	0.30556	0.35273					1250	87.4	77.5			1480	96.8	88.6	86.7	74
46.3338	0.31944	0.29455					1250	87.5	77.5			1480	97	88.5	86.6	73.9
46.3651	0.34444	0.36364					1250	87.5	77.6			1480	97.2	88.4	86.5	73.7
46.3964	0.31944	0.29091					1250	87.6	77.6			1480	97.4	88.4	86.4	73.6
46.4276	0.33889	0.36727					1250	87.7	77.7			1480	97.5	88.4	86.3	73.4
46.4588	0.31389	0.35273					1250	87.7	77.7			1480	97.6	88.3	86.1	73.2
46.49	0.31667	0.34545					1250	87.8	77.7			1480	97.7	88.3	86	73
46.5211	0.33889	0.29818					1250	87.8	77.8			1480	97.8	88.2	85.8	72.7
46.5521	0.33889	0.23273					1250	87.9	77.8			1480	97.9	88.1	85.6	72.4
46.5831	0.29167	0.33455					1260	87.9	77.8			1490	97.9	87.9	85.3	72.1
46.6141	0.34444	0.31273					1260	88	77.8			1490	97.9	87.8	85	71.7
46.645	0.34722	0.31273					1260	88	77.8			1490	98	87.6	84.7	71.2
46.6758	0.33056	0.33091					1260	88.1	77.9			1490	98	87.4	84.3	70.7
46.7066	0.32778	0.31273					1260	88.1	77.9			1490	98	87.3	84	70.3
46.7373	0.28056	0.31636					1260	88.2	77.9			1490	98	87.1	83.6	69.8
46.768	0.24444	0.33091					1260	88.2	77.9			1490	98	87	83.3	69.3
46.7987	0.33611	0.28					1260	88.3	77.9			1490	98.1	86.9	83	68.8
46.8293	0.30833	0.33091					1260	88.3	77.9			1490	98.1	86.9	82.8	68.4
46.8598	0.25556	0.36					1260	88.4	77.9			1490	98.2	86.9	82.6	68.1
46.8903	0.31944	0.25818					1260	88.4	77.9			1490	98.3	86.9	82.6	67.8
46.9207	0.28333	0.35636					1260	88.5	77.9			1490	98.4	86.9	82.6	67.5
46.951	0.28056	0.28					1260	88.5	78			1490	98.5	86.9	82.6	67.3
46.9813	0.33333	0.32					1260	88.6	78			1490	98.6	86.8	82.7	67.1
47.0116	0.30833	0.28					1260	88.6	78			1490	98.7	86.8	82.7	66.9
47.0418	0.28611	0.33091					1260	88.7	78			1490	98.7	86.7	82.8	66.6
47.072	0.26389	0.33091					1260	88.7	78.1			1490	98.8	86.6	82.8	66.3
47.1021	0.28889	0.33091					1260	88.7	78.1			1490	98.9	86.5	82.7	65.9
47.1322	0.375	0.31636					1260	88.8	78.1			1490	98.9	86.4	82.5	65.4
47.1623	0.36667	0.34545					1260	88.8	78.2			1490	98.9	86.3	82.3	64.9
47.1924	0.31389	0.31273					1260	88.9	78.2			1500	98.9	86.2	82.1	64.3
47.2224	0.25556	0.26545					1270	88.9	78.3			1500	98.9	86	81.8	63.7
47.2524	0.29722	0.28					1270	88.9	78.4			1500	98.9	85.9	81.5	63
47.2823	0.32778	0.36					1270	89	78.5			1500	98.9	85.8	81.2	62.4
47.3123	0.29444	0.34545					1270	89	78.6			1500	98.9	85.6	80.9	61.8
47.3422	0.25556	0.30909					1270	89	78.7			1500	98.9	85.5	80.7	61.2
47.3722	0.28889	0.30909					1270	89.1	78.8			1500	99	85.4	80.6	60.6
47.4021	0.22222	0.29818					1270	89.1	78.9			1500	99	85.2	80.5	60.1
47.432	0.27222	0.34545					1270	89.2	79			1500	99	85.1	80.4	59.6
47.4619	0.28333	0.34182					1270	89.2	79.1			1500	99.1	85	80.4	59.1
47.4918	0.375	0.30909					1270	89.2	79.3			1500	99.1	85	80.4	58.6
47.5217	0.31667	0.31273					1270	89.3	79.4			1500	99.1	84.9	80.4	58.1
47.5517	0.29167	0.34182					1270	89.3	79.6			1500	99.2	84.9	80.4	57.6
47.5816	0.33889	0.29818					1270	89.4	79.7			1500	99.2	84.9	80.4	57.1
47.6116	0.28889	0.33455					1270	89.4	79.9			1500	99.2	84.9	80.4	56.6
47.6415	0.33611	0.28727					1270	89.4	80.1			1500	99.2	84.9	80.3	56
47.6715	0.31944	0.30545					1270	89.5	80.2			1500	99.2	84.9	80.2	55.4
47.7015	0.27778	0.28727					1270	89.6	80.4			1500	99.2	84.9	80	54.8
47.7315	0.27222	0.26182					1270	89.6	80.6			1500	99.2	84.9	79.6	54
47.7616	0.28056	0.30909					1270	89.7	80.7			1500	99.1	84.9	79.2	53.1
47.7917	0.29167	0.29091					1270	89.7	80.9			1500	99	84.8	78.6	52.1
47.8218	0.35	0.30545					1270	89.8	81			1510	98.9	84.8	78	51
47.852	0.29722	0.26909					1280	89.8	81.2			1510	98.8	84.7	77.5	49.9
47.8822	0.32778	0.36					1280	89.9	81.3			1510	98.7	84.7	76.9	48.8
47.9124	0.27778	0.26909					1280	89.9	81.5			1510	98.6	84.6	76.5	47.8
47.9427	0.325	0.31273					1280	90	81.6			1510	98.6	84.5	76.3	46.9
47.9731	0.26111	0.36727					1280	90	81.7			1510	98.5	84.5	76.1	46.1
48.0035	0.27778	0.35273					1280	90	81.8			1510	98.5	84.5	76.2	45.4
48.0339	0.24167	0.29818					1280	90.1	82			1510	98.6	84.6	76.3	44.8
48.0644	0.25	0.25091					1280	90.1	82.1			1510	98.7	84.7	76.6	44.3
48.095	0.29167	0.28727					1280	90.1	82.2			1510	98.7	84.9	76.9	43.9
48.1257	0.26111	0.30545					1280	90.2	82.2			1510	98.8	85.2	77.2	43.4
48.1564	0.25556	0.26909					1280	90.2	82.3			1510	98.9	85.4	77.5	43
48.1871	0.28611	0.27273					1280	90.2	82.4			1510	99	85.7	77.8	42.5
48.218	0.25278	0.23636					1280	90.3	82.5			1510	99.1	86	77.9	42
48.2489	0.25833	0.28					1280	90.3	82.6			1510	99.1	86.3	78.1	41.4
48.2799	0.31667	0.28					1280	90.3	82.6			1510	99.1	86.5	78.1	40.9
48.311	0.3	0.33818					1280	90.4	82.7			1510	99.2	86.6	78.2	40.3
48.3422	0.30278	0.31636					1280	90.4	82.7			1510	99.2	86.7	78.2	39.7
48.3735	0.30278	0.24727					1280	90.4	82.8			1510	99.2	86.8	78.2	39.2
48.4048	0.30833	0.35636					1280	90.4	82.8			1510	99.1	86.8	78.1	38.7
48.4363	0.275	0.34909					1280	90.5	82.9			1510	99.1	86.8	78	38.2
48.4679	0.3	0.33091					1280	90.5	82.9			1520	99.1	86.8	77.9	37.9
48.4995	0.3	0.27636					1290	90.5	83			1520	99.1	86.8	77.9	37.5
48.5313	0.33056	0.34182					1290	90.5	83			1520	99	86.8	77.8	37.3
48.5632	0.29167	0.29091					1290	90.5	83			1520	99	86.8	77.9	37.1
48.5951	0.28056	0.32727					1290	90.5	83.1			1520	99	86.9	77.9	36.9
48.6272	0.26111	0.26545					1290	90.5	83.1			1520	99	86.9	77.9	36.8
48.6594	0.28611	0.36727					1290	90.5	83.1			1520	99	87	78	36.8
48.6916	0.36111	0.25818					1290	90.5	83.2			1520	99	87	78	36.7
48.724	0.30833	0.33455					1290	90.6	83.2			1520	99	87.1	78	36.7
48.7564	0.25	0.31273					1290	90.6	83.2			1520	99	87.1	78	36.7
48.7888	0.26944	0.31636					1290	90.6	83.3			1520	99	87.1	78	36.6
48.8214	0.27222	0.31636					1290	90.6	83.3			1520	99	87	78	36.5
48.854	0.26667	0.30182					1290	90.6	83.3			1520	99	86.9	78	36.5
48.8866	0.26389	0.30545					1290	90.6	83.3			1520	99	86.8	78	36.4
48.9193	0.28889	0.29091					1290	90.7	83.4			1520	99	86.6	78.1	36.3
48.952	0.27222	0.24727					1290	90.7	83.4			1520	99	86.4	78.2	36.3
48.9848	0.325	0.31636					1290	90.7	83.4			1520	99	86.2	78.4	36.2
49.0175	0.325	0.27273					1290	90.7	83.4			1520	99	86.1	78.6	36.2
49.0504	0.26389	0.28727					1290	90.7	83.4			1520	99	85.9	78.7	36.1
49.0832	0.29167	0.27636					1290	90.7	83.4			1520	99	85.8	78.9	36
49.116	0.26667	0.26545					1290	90.8	83.4			1520	99	85.8	79	35.9
49.1488	0.23889	0.30182					1300	90.8	83.4			1530	99.1	85.7	79.1	35.8
49.1816	0.275	0.30182					1300	90.8	83.4			1530	99.1	85.7	79.2	35.7
49.2145	0.30833	0.28727					1300	90.8	83.4			1530	99.1	85.7	79.3	35.6
49.2473	0.24444	0.28727					1300	90.8	83.5			1530	99.1	85.7	79.5	35.5
49.28	0.23889	0.27273					1300	90.8	83.5			1530	99.1	85.7	79.6	35.5
49.3128	0.27778	0.26909					1300	90.9	83.5			1530	99.2	85.7	79.8	35.4
49.3455	0.32222	0.28364					1300	90.9	83.5			1530	99.2	85.8	80	35.4
49.3782	0.26944	0.26545					1300	90.9	83.5			1530	99.2	85.7	80.1	35.4
49.4108	0.30833	0.25091					1300	90.9	83.5			1530	99.3	85.7	80.3	35.3
49.4434	0.27778	0.30182					1300	90.9	83.5			1530	99.3	85.7	80.4	35.3
49.4759	0.30833	0.29818					1300	91	83.5			1530	99.3	85.6	80.5	35.2
49.5083	0.24722	0.35273					1300	91	83.4			1530	99.3	85.5	80.5	35.2
49.5407	0.28333	0.29091					1300	91	83.4			1530	99.3	85.4	80.5	35.1
49.573	0.30278	0.27636					1300	91	83.4			1530	99.2	85.3	80.4	35
49.6053	0.27778	0.23636					1300	91	83.4			1530	99.2	85.2	80.3	34.9
49.6374	0.25	0.27636					1300	91	83.4			1530	99.2	85	80.3	34.8
49.6694	0.27222	0.29091					1300	91.1	83.4			1530	99.2	84.9	80.3	34.8
49.7014	0.23333	0.30545					1300	91.1	83.4			1530	99.2	84.7	80.3	34.8
49.7332	0.28333	0.22182					1300	91.1	83.4			1530	99.2	84.5	80.4	34.8
49.765	0.25833	0.26545					1300	91.1	83.4			1530	99.2	84.4	80.6	34.9
49.7966	0.29444	0.28					1300	91.1	83.4			1540	99.2	84.2	80.8	35
49.8281	0.28889	0.27636					1310	91.1	83.4			1540	99.2	84	80.9	35
49.8594	0.29167	0.27636					1310	91.2	83.4			1540	99.2	83.8	81.1	35.1
49.8906	0.24444	0.30182					1310	91.2	83.4			1540	99.2	83.6	81.1	35.1
49.9217	0.26944	0.22545					1310	91.2	83.4			1540	99.2	83.3	81.1	35.1
49.9526	0.29722	0.26545					1310	91.2	83.4			1540	99.2	83	80.9	35
49.9834	0.28056	0.31636					1310	91.2	83.4			1540	99.1	82.7	80.7	35
50.014	0.28333	0.30182					1310	91.2	83.4			1540	99.1	82.4	80.4	34.9
50.0445	0.26944	0.27636					1310	91.3	83.4			1540	99	82.1	80.1	34.9
50.0748	0.26389	0.31636					1310	91.3	83.4			1540	98.9	81.8	79.9	34.9
50.1049	0.225	0.26909					1310	91.3	83.4			1540	98.9	81.5	79.7	35
50.1348	0.28611	0.36364					1310	91.3	83.4			1540	98.9	81.2	79.7	35.2
50.1645	0.26389	0.24727					1310	91.3	83.4			1540	98.9	80.9	79.7	35.4
50.1941	0.25556	0.33818					1310	91.3	83.4			1540	98.9	80.7	79.8	35.6
50.2235	0.26667	0.28727					1310	91.3	83.3			1540	98.9	80.5	80	36
50.2527	0.30278	0.28727					1310	91.3	83.3			1540	98.9	80.3	80.3	36.3
50.2818	0.23056	0.22182					1310	91.3	83.3			1540	98.9	80.2	80.6	36.7
50.3107	0.28333	0.34182					1310	91.3	83.3			1540	98.9	80	81	37
50.3395	0.31111	0.30182					1310	91.3	83.3			1540	99	79.9	81.3	37.4
50.3681	0.27222	0.29818					1310	91.3	83.3			1540	99	79.8	81.7	37.8
50.3966	0.325	0.25818					1310	91.3	83.3			1540	99.1	79.7	82	38.2
50.4251	0.25	0.32					1310	91.3	83.3			1550	99.1	79.5	82.3	38.6
50.4534	0.31389	0.22909					1320	91.3	83.3			1550	99.2	79.2	82.7	39
50.4816	0.25833	0.32364					1320	91.3	83.3			1550	99.2	79	83	39.4
50.5097	0.25	0.29091					1320	91.3	83.3			1550	99.3	78.7	83.2	39.7
50.5378	0.26667	0.22545					1320	91.3	83.3			1550	99.3	78.4	83.4	40.1
50.5657	0.27778	0.26909					1320	91.2	83.2			1550	99.3	78.1	83.6	40.4
50.5936	0.26111	0.23273					1320	91.2	83.2			1550	99.3	77.8	83.7	40.7
50.6215	0.25833	0.27273					1320	91.2	83.2			1550	99.3	77.5	83.7	40.9
50.6493	0.25278	0.24727					1320	91.2	83.2			1550	99.3	77.2	83.8	41.2
50.6771	0.26111	0.25818					1320	91.2	83.2			1550	99.3	77	83.8	41.5
50.7048	0.28333	0.29091					1320	91.2	83.1			1550	99.3	76.8	83.9	41.8
50.7325	0.29444	0.29818					1320	91.2	83.1			1550	99.3	76.6	84	42.1
50.7602	0.21944	0.24727					1320	91.2	83.1			1550	99.3	76.4	84.1	42.4
50.7878	0.32778	0.28					1320	91.1	83			1550	99.3	76.3	84.2	42.7
50.8155	0.3	0.28727					1320	91.1	83			1550	99.2	76.2	84.3	43.1
50.8432	0.23889	0.35273					1320	91.1	83			1550	99.2	76	84.4	43.4
50.8709	0.225	0.32727					1320	91.1	82.9			1550	99.2	75.9	84.5	43.8
50.8986	0.24167	0.30909					1320	91	82.9			1550	99.2	75.8	84.5	44.1
50.9264	0.27222	0.32					1320	91	82.8			1550	99.2	75.6	84.6	44.5
50.9542	0.27778	0.27273					1320	91	82.8			1550	99.2	75.4	84.6	44.8
50.982	0.33889	0.27273					1320	90.9	82.7			1550	99.2	75.2	84.6	45.1
51.0099	0.28611	0.25091					1320	90.9	82.7			1560	99.2	74.9	84.5	45.4
51.0379	0.28333	0.22545					1330	90.9	82.6			1560	99.1	74.6	84.3	45.6
51.066	0.23056	0.21091					1330	90.8	82.5			1560	99.1	74.2	84.1	45.8
51.0941	0.26111	0.33455					1330	90.8	82.5			1560	99	73.8	83.8	46.1
51.1223	0.27222	0.28364					1330	90.7	82.4			1560	99	73.3	83.5	46.4
51.1506	0.26111	0.27636					1330	90.7	82.4			1560	98.9	72.9	83.3	46.8
51.179	0.23333	0.31273					1330	90.7	82.3			1560	98.9	72.6	83.3	47.3
51.2075	0.30556	0.28727					1330	90.6	82.2			1560	98.9	72.3	83.3	47.9
51.2362	0.25833	0.28364					1330	90.6	82.2			1560	98.9	72.2	83.6	48.7
51.265	0.25556	0.26909					1330	90.6	82.1			1560	99	72.1	83.9	49.5
51.2939	0.275	0.28					1330	90.5	82.1			1560	99	72.1	84.5	50.4
51.3229	0.28611	0.25818					1330	90.5	82			1560	99.1	72.1	85.1	51.3
51.3521	0.275	0.24					1330	90.5	82			1560	99.1	72.2	85.8	52.2
51.3815	0.25	0.28727					1330	90.4	82			1560	99.2	72.3	86.5	53
51.4111	0.26111	0.28					1330	90.4	81.9			1560	99.3	72.4	87	53.7
51.4408	0.29167	0.30182					1330	90.4	81.9			1560	99.3	72.5	87.5	54.3
51.4707	0.25	0.30182					1330	90.4	81.9			1560	99.3	72.5	87.9	54.9
51.5008	0.31111	0.31636					1330	90.4	81.9			1560	99.3	72.5	88.1	55.3
51.5311	0.24167	0.24727					1330	90.4	81.9			1560	99.4	72.5	88.3	55.8
51.5616	0.23333	0.27273					1330	90.4	81.8			1560	99.4	72.5	88.4	56.2
51.5924	0.28333	0.27636					1330	90.4	81.8			1570	99.4	72.5	88.6	56.7
51.6233	0.29167	0.25091					1340	90.4	81.8			1570	99.3	72.4	88.7	57.1
51.6545	0.26389	0.21818					1340	90.4	81.8			1570	99.3	72.4	88.8	57.5
51.686	0.26111	0.30182					1340	90.3	81.8			1570	99.3	72.4	88.9	57.8
51.7176	0.22778	0.21455					1340	90.3	81.8			1570	99.3	72.4	88.9	58.1
51.7496	0.27222	0.23273					1340	90.3	81.8			1570	99.3	72.4	88.9	58.4
51.7817	0.26389	0.26545					1340	90.3	81.8			1570	99.3	72.5	88.9	58.7
51.8141	0.28056	0.30182					1340	90.3	81.7			1570	99.3	72.5	88.9	59
51.8466	0.24444	0.31636					1340	90.3	81.7			1570	99.3	72.6	89	59.3
51.8794	0.24722	0.26909					1340	90.3	81.8			1570	99.3	72.7	89.1	59.7
51.9124	0.20833	0.19273					1340	90.4	81.8			1570	99.3	72.8	89.2	60.1
51.9455	0.24444	0.28727					1340	90.4	81.8			1570	99.3	72.9	89.4	60.5
51.9789	0.24722	0.28					1340	90.5	81.8			1570	99.3	72.9	89.6	60.9
52.0124	0.26111	0.29455					1340	90.6	81.9			1570	99.3	73	89.8	61.3
52.0461	0.25	0.24364					1340	90.7	82			1570	99.3	73	90.1	61.7
52.0799	0.26389	0.30909					1340	90.7	82			1570	99.4	73	90.3	62
52.1139	0.28333	0.28727					1340	90.8	82.1			1570	99.4	73.1	90.4	62.3
52.148	0.25	0.29091					1340	90.9	82.1			1570	99.4	73.1	90.4	62.5
52.1823	0.2	0.21818					1340	91	82.2			1570	99.4	73.2	90.4	62.7
52.2167	0.23611	0.23273					1340	91.1	82.2			1570	99.3	73.3	90.3	62.8
52.2512	0.275	0.29091					1340	91.1	82.3			1570	99.3	73.3	90.2	62.9
52.2859	0.24167	0.27273					1340	91.2	82.3			1580	99.3	73.4	90.1	63.1
52.3206	0.30556	0.27273					1350	91.2	82.4			1580	99.3	73.5	90.1	63.2
52.3555	0.27778	0.24727					1350	91.3	82.4			1580	99.2	73.6	90.1	63.5
52.3904	0.28333	0.25455					1350	91.3	82.4			1580	99.2	73.7	90.1	63.7
52.4255	0.30556	0.26182					1350	91.3	82.4			1580	99.2	73.7	90.3	64.1
52.4606	0.28056	0.24364					1350	91.4	82.4			1580	99.2	73.8	90.4	64.4
52.4957	0.24722	0.27273					1350	91.4	82.4			1580	99.3	73.8	90.7	64.8
52.531	0.26389	0.21818					1350	91.4	82.4			1580	99.3	73.9	90.9	65.1
52.5663	0.29444	0.22545					1350	91.5	82.5			1580	99.3	74	91.1	65.4
52.6016	0.22222	0.25818					1350	91.5	82.5			1580	99.4	74.1	91.3	65.7
52.637	0.23056	0.22182					1350	91.5	82.5			1580	99.4	74.2	91.5	66
52.6724	0.26944	0.30909					1350	91.5	82.5			1580	99.4	74.3	91.6	66.2
52.7078	0.23611	0.27273					1350	91.6	82.5			1580	99.4	74.4	91.7	66.4
52.7433	0.28333	0.22182					1350	91.6	82.5			1580	99.4	74.4	91.7	66.6
52.7787	0.21944	0.24727					1350	91.6	82.5			1580	99.4	74.5	91.8	66.7
52.8142	0.23056	0.23273					1350	91.6	82.5			1580	99.4	74.5	91.8	66.9
52.8497	0.28889	0.27636					1350	91.6	82.4			1580	99.4	74.5	91.8	67
52.8851	0.24722	0.28727					1350	91.6	82.4			1580	99.4	74.5	91.8	67.1
52.9205	0.24444	0.25091					1350	91.6	82.4			1580	99.4	74.5	91.8	67.2
52.956	0.26667	0.30909					1350	91.6	82.3			1580	99.4	74.5	91.7	67.2
52.9913	0.24444	0.28727					1350	91.6	82.3			1580	99.4	74.6	91.7	67.3
53.0266	0.20278	0.25818					1350	91.6	82.3			1590	99.4	74.6	91.7	67.3
53.0619	0.22778	0.26182					1360	91.6	82.2			1590	99.4	74.7	91.7	67.4
53.0972	0.21389	0.26545					1360	91.5	82.2			1590	99.4	74.9	91.7	67.4
53.1323	0.26944	0.31636					1360	91.5	82.1			1590	99.4	75	91.6	67.3
53.1674	0.18333	0.26545					1360	91.5	82.1			1590	99.4	75.1	91.6	67.3
53.2024	0.26944	0.26909					1360	91.5	82			1590	99.4	75.2	91.5	67.2
53.2373	0.24167	0.27636					1360	91.4	81.9			1590	99.4	75.3	91.4	67.2
53.2722	0.25833	0.22909					1360	91.4	81.9			1590	99.4	75.4	91.4	67.1
53.3069	0.25	0.26182					1360	91.3	81.8			1590	99.4	75.3	91.3	66.9
53.3416	0.23889	0.26545					1360	91.3	81.7			1590	99.3	75.3	91.2	66.8
53.3762	0.23333	0.26182					1360	91.2	81.5			1590	99.3	75.2	91.1	66.6
53.4107	0.19722	0.27636					1360	91.1	81.4			1590	99.3	75.2	91	66.5
53.4451	0.23333	0.26545					1360	91	81.3			1590	99.3	75.1	90.9	66.2
53.4794	0.23333	0.31636					1360	91	81.2			1590	99.3	75.1	90.8	66
53.5136	0.26667	0.29455					1360	90.9	81			1590	99.3	75.2	90.7	65.8
53.5478	0.24444	0.26545					1360	90.8	80.9			1590	99.3	75.3	90.6	65.5
53.5819	0.28889	0.26545					1360	90.7	80.7			1590	99.3	75.5	90.4	65.2
53.6159	0.23056	0.25818					1360	90.7	80.6			1590	99.3	75.7	90.3	64.9
53.6499	0.25	0.30909					1360	90.7	80.5			1590	99.3	76	90.2	64.6
[truncated: 5,469 more rows]

## Sheet: Sheet2
630.153	38.3245	35.4	SF/0.16 PEO (AT) SF/0.16 PEO (BT)			400	0	0	SF-S 4% Two layer		-8.51989	0	0	DHAM Three layer
630.635	38.3708	35.5				400	0	0			-8.48807	0	0
631.117	38.4207	35.5				401	0	0			-8.45625	0	0
631.6	38.4705	35.6				401	0	0			-8.42444	0	0
632.082	38.5061	35.6				402	0	0			-8.39262	0	0
632.564	38.5288	35.6				402	0	0			-8.36081	0	0
633.046	38.5444	35.6				403	0	0			-8.32899	0	0
633.528	38.5525	35.6				403	0	0			-8.29718	0	0
634.01	38.55	35.6				404	0	0			-8.26536	0	0
634.492	38.5418	35.6				404	0	0			-8.23355	0	0
634.975	38.5376	35.6				405	0	0			-8.20173	0	0
635.457	38.5395	35.6				405	0	0			-8.16991	0	0
635.939	38.5405	35.6				405	0	0			-8.1381	0	0
636.421	38.5351	35.7				406	0	0			-8.10628	0	0
636.903	38.5274	35.7				406	0	0			-8.07447	0	0
637.385	38.5201	35.7				407	0	0			-8.04265	0	0
637.867	38.5151	35.8				407	0	0			-8.01084	0	0
638.349	38.5132	35.8				408	0	0			-7.97902	0	0
638.832	38.5139	35.8				408	0	0			-7.94721	1	0
639.314	38.5162	35.9				409	0	0			-7.91539	0	0
639.796	38.5192	35.9				409	0	0			-7.88358	5	0
640.278	38.5224	36				410	0	0			-7.85176	4	0
640.76	38.5259	36				410	0	0			-7.81994	3	0
641.242	38.5302	36				411	0	0			-7.78813	2	0
641.724	38.5357	36.1				411	0	0			-7.75631	2	0
642.207	38.5423	36.1				412	0	0			-7.7245	3	0
642.689	38.5497	36.2				412	0	0			-7.69268	3	0
643.171	38.5579	36.2				413	0	0			-7.66087	1	0
643.653	38.5678	36.3				413	0	0			-7.62905	1	0
644.135	38.5808	36.3				414	0	0			-7.59724	3	0
644.617	38.5983	36.4				414	0	0			-7.56542	1	0
645.099	38.6218	36.4				415	0	0			-7.5336	0	0
645.582	38.6516	36.5				415	0	0			-7.50179	2	0
646.064	38.6869	36.5				416	0	0			-7.46997	3	0
646.546	38.7266	36.6				416	0	0			-7.43816	0	0
647.028	38.7697	36.6				417	0	0			-7.40634	1	0
647.51	38.8161	36.7				417	0	0			-7.37453	2	0
647.992	38.8664	36.7				418	0	0			-7.34271	2	0
648.474	38.9216	36.8				418	0	0			-7.3109	3	0
648.956	38.9826	36.9				418	0	0			-7.27908	1	0
649.438	39.0488	36.9				419	0	0			-7.24727	3	0
649.921	39.1188	37				419	0	0			-7.21545	1	0
650.403	39.1903	37.1				420	0	0			-7.18363	0	0
650.885	39.2614	37.2				420	0	0			-7.15182	0	0
651.367	39.3308	37.2				421	0	0			-7.12	1	0
651.849	39.3989	37.3				421	0	0			-7.08819	1	1
652.331	39.4665	37.4				422	0	0			-7.05637	1	0
652.813	39.535	37.5				422	0	0			-7.02456	1	0
653.296	39.6048	37.5				423	0	0			-6.99274	2	1
653.778	39.6757	37.6				423	0	0			-6.96093	2	0
654.26	39.7468	37.7				424	0	0			-6.92911	2	2
654.742	39.8172	37.7				424	0	0			-6.89729	4	1
655.224	39.8868	37.8				425	0	0			-6.86548	2	1
655.706	39.9563	37.8				425	0	0			-6.83366	0	0
656.188	40.0269	37.9				426	0	0			-6.80185	0	0
656.671	40.1	37.9				426	0	0			-6.77003	2	3
657.153	40.1765	38				427	0	0			-6.73822	0	3
657.635	40.2564	38				427	0	0			-6.7064	4	1
658.117	40.3393	38.1				428	0	0			-6.67459	6	0
658.599	40.4249	38.2				428	0	0			-6.64277	4	0
659.081	40.5132	38.2				429	0	0			-6.61095	1	2
659.563	40.6047	38.3				429	0	0			-6.57914	3	5
660.046	40.6998	38.4				430	0	0			-6.54732	2	3
660.528	40.7987	38.4				430	0	0			-6.51551	3	0
661.01	40.9003	38.5				431	0	0			-6.48369	0	2
661.492	41.0018	38.6				431	0	0			-6.45188	2	1
661.974	41.0983	38.6				432	0	0			-6.42006	1	1
662.456	41.184	38.7				432	0	0			-6.38825	4	0
662.938	41.2544	38.8				432	0	0			-6.35643	3	1
663.42	41.3092	38.8				433	0	0			-6.32462	1	0
663.903	41.3513	38.9				433	0	0			-6.2928	3	2
664.385	41.3852	39				434	0	0			-6.26098	2	1
664.867	41.4149	39				434	0	0			-6.22917	4	1
665.349	41.4429	39				435	0	0			-6.19735	2	2
665.831	41.4704	39.1				435	0	0			-6.16554	1	1
666.313	41.4986	39.1				436	0	0			-6.13372	2	2
666.795	41.5286	39.1				436	0	0			-6.10191	2	2
667.278	41.5619	39.1				437	0	0			-6.07009	4	0
667.76	41.6004	39.2				437	0	0			-6.03828	2	0
668.242	41.6461	39.3				438	0	0			-6.00646	3	1
668.724	41.6999	39.3				438	0	0			-5.97464	6	2
669.206	41.7624	39.4				439	0	0			-5.94283	0	1
669.688	41.8334	39.5				439	0	0			-5.91101	0	0
670.17	41.9123	39.7				440	0	0			-5.8792	3	2
670.653	41.9988	39.8				440	0	0			-5.84738	2	2
671.135	42.0925	39.9				441	0	0			-5.81557	1	0
671.617	42.1928	40				441	0	0			-5.78375	0	0
672.099	42.2979	40.1				442	0	0			-5.75194	1	3
672.581	42.4046	40.1				442	0	0			-5.72012	1	1
673.063	42.5077	40.2				443	0	0			-5.6883	1	0
673.545	42.602	40.2				443	0	0			-5.65649	0	0
674.028	42.6838	40.3				444	0	0			-5.62467	4	1
674.51	42.7538	40.3				444	0	0			-5.59286	2	0
674.992	42.8159	40.3				445	0	0			-5.56104	2	1
675.474	42.875	40.4				445	0	0			-5.52923	4	1
675.956	42.9345	40.4				445	0	0			-5.49741	1	0
676.438	42.9961	40.5				446	0	0			-5.4656	2	1
676.92	43.0598	40.6				446	0	0			-5.43378	3	1
677.403	43.1251	40.7				447	0	0			-5.40197	1	1
677.885	43.1917	40.7				447	0	0			-5.37015	3	3
678.367	43.2599	40.8				448	0	0			-5.33833	4	2
678.849	43.331	40.9				448	0	0			-5.30652	2	2
679.331	43.4071	41				449	0	0			-5.2747	1	1
679.813	43.4901	41.1				449	0	0			-5.24289	4	3
680.295	43.5813	41.2				450	0	0			-5.21107	2	0
680.778	43.6812	41.3				450	0	0			-5.17926	0	0
681.26	43.7892	41.4				451	0	0			-5.14744	4	0
681.742	43.9048	41.5				451	0	0			-5.11563	3	0
682.224	44.0275	41.6				452	0	0			-5.08381	2	0
682.706	44.1573	41.7				452	0	0			-5.05199	4	2
683.188	44.294	41.8				453	0	0			-5.02018	1	1
683.67	44.4375	41.9				453	0	0			-4.98836	0	1
684.152	44.5862	42				454	0	0			-4.95655	0	2
684.635	44.7381	42.1				454	0	0			-4.92473	3	2
685.117	44.8904	42.2				455	0	0			-4.89292	5	0
685.599	45.0408	42.4				455	0	0			-4.8611	1	1
686.081	45.1876	42.5				456	0	0			-4.82929	1	3
686.563	45.3306	42.6				456	0	0			-4.79747	3	3
687.045	45.4701	42.6				457	0	0			-4.76565	2	2
687.527	45.6069	42.7				457	0	0			-4.73384	3	2
688.01	45.7416	42.8				458	0	0			-4.70202	2	0
688.492	45.8742	42.9				458	0	0			-4.67021	3	1
688.974	46.0045	43				459	0	0			-4.63839	1	2
689.456	46.1326	43.1				459	0	0			-4.60658	1	3
689.938	46.2593	43.2				459	0	0			-4.57476	1	0
690.42	46.3857	43.3				460	0	0			-4.54295	0	1
690.902	46.5135	43.4				460	0	0			-4.51113	1	2
691.385	46.6442	43.5				461	0	0			-4.47932	0	1
691.867	46.7784	43.6				461	0	0			-4.4475	2	3
692.349	46.9157	43.7				462	0	0			-4.41568	1	0
692.831	47.0551	43.8				462	0	0			-4.38387	1	1
693.313	47.1953	43.9				463	0	0			-4.35205	4	1
693.795	47.3355	44				463	0	0			-4.32024	4	1
694.277	47.475	44.1				464	0	0			-4.28842	2	3
694.76	47.614	44.2				464	0	0			-4.25661	2	1
695.242	47.7526	44.3				465	0	0			-4.22479	0	1
695.724	47.8908	44.4				465	0	0			-4.19298	5	2
696.206	48.0283	44.5				466	0	0			-4.16116	2	3
696.688	48.1651	44.6				466	0	0			-4.12934	0	2
697.17	48.3012	44.7				467	0	0			-4.09753	0	1
697.652	48.4374	44.9				467	0	0			-4.06571	4	2
698.134	48.5751	45				468	0	0			-4.0339	2	0
698.616	48.7155	45.1				468	0	0			-4.00208	2	4
699.099	48.8598	45.2				469	0	0			-3.97027	0	0
699.581	49.0084	45.4				469	0	0			-3.93845	0	1
700.063	49.1612	45.5				470	0	0			-3.90664	0	1
700.545	49.3175	45.6				470	0	0			-3.87482	2	0
701.027	49.4771	45.7				471	0	0			-3.843	2	0
701.509	49.6395	45.8				471	0	0			-3.81119	2	0
701.991	49.8051	46				472	0	0			-3.77937	1	1
702.474	49.9739	46.1				472	0	0			-3.74756	3	0
702.956	50.1455	46.2				472	0	0			-3.71574	4	2
703.438	50.319	46.3				473	0	0			-3.68393	2	1
703.92	50.4929	46.5				473	0	0			-3.65211	1	0
704.402	50.6653	46.6				474	0	0			-3.6203	3	0
704.884	50.8348	46.7				474	0	0			-3.58848	2	1
705.366	51.0009	46.8				475	0	0			-3.55667	3	3
705.849	51.1637	46.9				475	0	0			-3.52485	0	1
706.331	51.324	47				476	0	0			-3.49303	2	0
706.813	51.4826	47.1				476	0	0			-3.46122	1	0
707.295	51.6396	47.2				477	0	0			-3.4294	3	2
707.777	51.795	47.3				477	0	0			-3.39759	3	2
708.259	51.9479	47.4				478	0	0			-3.36577	2	1
708.741	52.0976	47.5				478	0	0			-3.33396	0	2
709.224	52.2438	47.6				479	0	0			-3.30214	1	1
709.706	52.3866	47.7				479	0	0			-3.27033	3	4
710.188	52.5268	47.8				480	0	0			-3.23851	4	1
710.67	52.6653	47.9				480	0	0			-3.20669	2	1
711.152	52.8025	48				481	0	0			-3.17488	3	0
711.634	52.9389	48.1				481	0	0			-3.14306	4	2
712.116	53.074	48.2				482	0	0			-3.11125	1	1
712.598	53.2075	48.3				482	0	0			-3.07943	1	0
713.081	53.3385	48.4				483	0	0			-3.04762	2	0
713.563	53.4664	48.5				483	0	0			-3.0158	2	1
714.045	53.5905	48.6				484	0	0			-2.98399	2	1
714.527	53.7101	48.7				484	0	0			-2.95217	2	1
715.009	53.8248	48.8				485	0	0			-2.92036	0	3
715.491	53.9341	48.9				485	0	0			-2.88854	0	0
715.973	54.0383	48.9				486	0	0			-2.85672	3	3
716.456	54.1382	49				486	0	0			-2.82491	0	1
716.938	54.2349	49.1				486	0	0			-2.79309	0	0
717.42	54.33	49.2				487	0	0			-2.76128	2	1
717.902	54.4247	49.2				487	0	0			-2.72946	0	2
718.384	54.5195	49.3				488	0	0			-2.69765	1	2
718.866	54.6144	49.4				488	0	0			-2.66583	2	0
719.348	54.7087	49.5				489	0	0			-2.63402	2	1
719.831	54.8015	49.6				489	0	0			-2.6022	0	1
720.313	54.8927	49.7				490	0	0			-2.57038	5	1
720.795	54.9825	49.7				490	0	0			-2.53857	3	1
721.277	55.0723	49.8				491	0	0			-2.50675	2	2
721.759	55.1636	49.9				491	0	0			-2.47494	0	2
722.241	55.258	50				492	0	0			-2.44312	1	0
722.723	55.3564	50				492	0	0			-2.41131	0	2
723.206	55.459	50.1				493	0	0			-2.37949	0	1
723.688	55.5653	50.2				493	0	0			-2.34768	3	0
724.17	55.6743	50.2				494	0	0			-2.31586	1	1
724.652	55.7851	50.3				494	0	0			-2.28404	3	5
725.134	55.8971	50.4				495	0	0			-2.25223	2	2
725.616	56.01	50.5				495	0	0			-2.22041	2	1
726.098	56.1238	50.6				496	0	0			-2.1886	1	0
726.581	56.2388	50.7				496	0	0			-2.15678	3	1
727.063	56.3556	50.8				497	0	0			-2.12497	4	2
727.545	56.4748	50.9				497	0	0			-2.09315	2	1
728.027	56.5973	51				498	0	0			-2.06134	1	3
728.509	56.7239	51.1				498	0	0			-2.02952	0	2
728.991	56.8556	51.2				499	0	0			-1.99771	1	1
729.473	56.9928	51.4				499	0	0			-1.96589	3	2
729.955	57.1355	51.5				499	0	0			-1.93407	5	2
730.438	57.2831	51.6				500	0	0			-1.90226	4	0
730.92	57.4349	51.7				500	0	0			-1.87044	1	2
731.402	57.5901	51.9				501	0	0			-1.83863	1	1
731.884	57.7486	52				501	0	0			-1.80681	3	4
732.366	57.9108	52.1				502	0	0			-1.775	1	1
732.848	58.0777	52.3				502	0	0			-1.74318	2	0
733.33	58.25	52.4				503	0	0			-1.71137	0	0
733.813	58.4283	52.5				503	0	0			-1.67955	2	0
734.295	58.6121	52.6				504	0	0			-1.64773	4	1
734.777	58.8001	52.7				504	0	0			-1.61592	3	4
735.259	58.9903	52.9				505	0	0			-1.5841	1	1
735.741	59.1803	53				505	0	0			-1.55229	3	0
736.223	59.3681	53.1				506	0	0			-1.52047	1	0
736.705	59.5519	53.2				506	0	0			-1.48866	2	2
737.188	59.7306	53.3				507	0	0			-1.45684	0	0
737.67	59.9034	53.4				507	0	0			-1.42503	2	0
738.152	60.0702	53.5				508	0	0			-1.39321	2	2
738.634	60.2311	53.6				508	0	0			-1.36139	1	1
739.116	60.3867	53.7				509	0	0			-1.32958	2	2
739.598	60.5378	53.8				509	0	0			-1.29776	0	3
740.08	60.6856	53.9				510	0	0			-1.26595	2	1
740.562	60.831	54				510	0	0			-1.23413	1	0
741.045	60.975	54.1				511	0	0			-1.20232	0	0
741.527	61.1179	54.2				511	0	0			-1.1705	3	3
742.009	61.2596	54.3				512	0	0			-1.13869	3	1
742.491	61.4	54.4				512	0	0			-1.10687	2	2
742.973	61.5391	54.5				513	0	0			-1.07506	2	1
743.455	61.677	54.6				513	0	0			-1.04324	2	0
743.937	61.8146	54.7				513	0	0			-1.01142	1	1
744.42	61.9528	54.8				514	0	0			-0.97961	2	1
744.902	62.0928	54.9				514	0	0			-0.94779	0	2
745.384	62.2352	55				515	0	0			-0.91598	1	1
745.866	62.3799	55.1				515	0	0			-0.88416	1	0
746.348	62.5266	55.2				516	0	0			-0.85235	0	0
746.83	62.6743	55.3				516	0	0			-0.82053	0	1
747.312	62.8222	55.4				517	0	0			-0.78872	1	2
747.794	62.9694	55.5				517	0	0			-0.7569	1	0
748.277	63.1153	55.6				518	0	0			-0.72508	2	1
748.759	63.2594	55.7				518	0	0			-0.69327	3	1
749.241	63.401	55.8				519	0	0			-0.66145	2	1
749.723	63.5395	55.9				519	0	0			-0.62964	0	0
750.205	63.6742	56				520	0	0			-0.59782	3	0
750.687	63.8044	56.1				520	0	0			-0.56601	0	1
751.169	63.9295	56.2				521	0	0			-0.53419	4	4
751.652	64.0494	56.3				521	0	0			-0.50238	1	1
752.134	64.1642	56.4				522	0	0			-0.47056	6	0
752.616	64.2739	56.5				522	0	0			-0.43874	1	2
753.098	64.379	56.6				523	0	0			-0.40693	0	0
753.58	64.4796	56.7				523	0	0			-0.37511	3	0
754.062	64.5761	56.8				524	0	0			-0.3433	3	0
754.544	64.669	56.8				524	0	0			-0.31148	6	2
755.027	64.7591	56.9				525	0	0			-0.27967	1	0
755.509	64.8476	57				525	0	0			-0.24785	2	3
755.991	64.9358	57.1				526	0	0			-0.21604	3	4
756.473	65.0247	57.2				526	0	0			-0.18422	4	1
756.955	65.1151	57.3				526	0	0			-0.15241	2	3
757.437	65.2073	57.4				527	0	0			-0.12059	2	0
757.919	65.3012	57.5				527	0	0			-0.08877	3	3
758.402	65.3961	57.6				528	0	0			-0.05696	3	0
758.884	65.4917	57.6				528	0	0			-0.02514	4	1
759.366	65.5873	57.7				529	0	0			0.00667	4	1
759.848	65.6823	57.8				529	0	0			0.03849	5	2
760.33	65.7763	57.9				530	0	0			0.0703	2	1
760.812	65.8685	58				530	0	0			0.10212	1	0
761.294	65.9585	58.1				531	0	0			0.13393	1	4
761.777	66.0456	58.1				531	0	0			0.16575	2	3
762.259	66.1294	58.2				532	0	0			0.19756	0	1
762.741	66.2099	58.3				532	0	0			0.22938	3	1
763.223	66.2875	58.4				533	0	0			0.2612	4	0
763.705	66.3629	58.5				533	0	0			0.29301	0	1
764.187	66.4368	58.6				534	0	0			0.32483	1	0
764.669	66.5099	58.6				534	0	0			0.35664	2	5
765.151	66.5828	58.7				535	0	0			0.38846	2	2
765.634	66.6556	58.8				535	0	0			0.42027	2	1
766.116	66.7287	58.9				536	0	0			0.45209	2	0
766.598	66.8019	59				536	0	0			0.4839	0	1
767.08	66.8755	59.1				537	0	0			0.51572	6	1
767.562	66.9498	59.2				537	0	0			0.54754	2	0
768.044	67.025	59.3				538	0	0			0.57935	2	3
768.526	67.1019	59.3				538	0	0			0.61117	3	0
769.009	67.1809	59.4				539	0	0			0.64298	3	1
769.491	67.2629	59.5				539	0	0			0.6748	1	0
769.973	67.3488	59.6				540	0	0			0.70661	3	2
770.455	67.4394	59.7				540	0	0			0.73843	2	1
770.937	67.5354	59.8				540	0	0			0.77024	1	1
771.419	67.6374	59.9				541	0	0			0.80206	1	3
771.901	67.7453	60				541	0	0			0.83388	3	1
772.384	67.8586	60.1				542	0	0			0.86569	4	0
772.866	67.9764	60.2				542	0	0			0.89751	1	3
773.348	68.0976	60.3				543	0	0			0.92932	6	4
773.83	68.2212	60.4				543	0	0			0.96114	5	1
774.312	68.3466	60.5				544	0	0			0.99295	1	1
774.794	68.4731	60.6				544	0	0			1.02477	3	0
775.276	68.6004	60.7				545	0	0			1.05658	4	3
775.758	68.7282	60.8				545	0	0			1.0884	2	3
776.241	68.8559	60.9				546	0	0			1.12022	2	2
776.723	68.9828	61				546	0	0			1.15203	2	1
777.205	69.1082	61.1				547	0	0			1.18385	4	0
777.687	69.2314	61.2				547	0	0			1.21566	3	0
778.169	69.352	61.3				548	0	0			1.24748	4	1
778.651	69.47	61.4				548	0	0			1.27929	2	1
779.133	69.5858	61.5				549	0	0			1.31111	3	2
779.615	69.6998	61.6				549	0	0			1.34292	3	1
780.098	69.813	61.7				550	0	0			1.37474	4	0
780.58	69.9263	61.8				550	0	0			1.40656	7	3
781.062	70.0407	61.9				551	0	0			1.43837	1	1
781.544	70.1574	62				551	0	0			1.47019	6	1
782.026	70.2772	62.1				552	0	0			1.502	2	0
782.508	70.401	62.2				552	0	0			1.53382	0	3
782.99	70.529	62.3				553	0	0			1.56563	6	4
783.473	70.6607	62.4				553	0	0			1.59745	3	1
783.955	70.795	62.5				553	0	0			1.62926	6	2
784.437	70.9305	62.7				554	0	0			1.66108	3	0
784.919	71.0657	62.8				554	0	0			1.6929	8	2
785.401	71.199	62.9				555	0	0			1.72471	14	1
785.883	71.3297	63				555	0	0			1.75653	17	0
786.365	71.4571	63.1				556	0	0			1.78834	36	0
786.848	71.5813	63.2				556	0	0			1.82016	49	1
787.33	71.7024	63.3				557	0	0			1.85197	65	3
787.812	71.8205	63.4				557	0	0			1.88379	83	4
788.294	71.9354	63.5				558	0	0			1.9156	114	1
788.776	72.0469	63.6				558	0	0			1.94742	124	1
789.258	72.1542	63.7				559	0	0			1.97923	138	0
789.74	72.2566	63.8				559	0	0			2.01105	152	1
790.222	72.3536	63.9				560	0	0			2.04286	163	2
790.705	72.4444	64				560	0	0			2.07468	138	2
791.187	72.5287	64.1				561	0	0			2.1065	128	0
791.669	72.6064	64.2				561	0	0			2.13831	155	0
792.151	72.678	64.3				562	0	0			2.17013	141	2
792.633	72.7439	64.3				562	0	0			2.20194	155	0
793.115	72.8052	64.4				563	0	0			2.23376	157	1
793.597	72.8627	64.5				563	0	0			2.26557	137	0
794.08	72.9168	64.6				564	0	0			2.29739	122	1
794.562	72.9677	64.6				564	0	0			2.32921	131	2
795.044	73.0148	64.7				565	0	0			2.36102	168	1
795.526	73.0572	64.8				565	0	0			2.39284	133	0
796.008	73.0942	64.9				566	0	0			2.42465	124	2
796.49	73.1258	64.9				566	0	0			2.45647	120	3
796.972	73.1523	65				567	0	0			2.48828	123	1
797.455	73.1752	65.1				567	0	0			2.5201	119	1
797.937	73.1963	65.1				567	0	0			2.55191	142	0
798.419	73.2173	65.2				568	0	0			2.58373	128	2
798.901	73.2397	65.3				568	0	0			2.61554	120	3
799.383	73.2643	65.4				569	0	0			2.64736	156	4
799.865	73.2915	65.5				569	0	0			2.67918	142	0
800.347	73.3211	65.5				570	0	0			2.71099	142	1
800.83	73.353	65.6				570	0	0			2.74281	145	2
801.312	73.3873	65.7				571	0	0			2.77462	132	2
801.794	73.4245	65.8				571	0	0			2.80644	129	1
802.276	73.4652	65.9				572	0	0			2.83825	117	3
802.758	73.51	66				572	0	0			2.87007	125	1
803.24	73.5594	66				573	0	0			2.90188	133	0
803.722	73.6139	66.1				573	0	0			2.9337	138	1
804.205	73.6734	66.2				574	0	0			2.96551	147	3
804.687	73.7376	66.3				574	0	0			2.99733	142	2
805.169	73.8059	66.4				575	0	0			3.02915	124	4
805.651	73.8775	66.5				575	0	0			3.06096	132	2
806.133	73.9514	66.6				576	0	0			3.09278	134	6
806.615	74.0265	66.6				576	0	0			3.12459	153	16
807.097	74.1019	66.7				577	0	0			3.15641	136	36
807.58	74.1766	66.8				577	0	0			3.18822	123	39
808.062	74.2503	66.9				578	0	0			3.22004	140	72
808.544	74.3227	67				578	0	0			3.25185	146	63
809.026	74.3935	67.1				579	0	0			3.28367	134	69
809.508	74.4625	67.3				579	0	0			3.31549	132	69
809.99	74.5291	67.4				580	0	0			3.3473	134	87
810.472	74.5922	67.5				580	0	0			3.37912	128	64
810.955	74.6509	67.6				580	0	0			3.41093	121	70
811.437	74.7043	67.7				581	0	0			3.44275	140	84
811.919	74.7519	67.8				581	0	0			3.47456	134	83
812.401	74.7939	67.8				582	0	0			3.50638	144	66
812.883	74.831	67.9				582	0	0			3.53819	138	69
813.365	74.864	68				583	0	0			3.57001	161	87
813.847	74.8935	68.1				583	0	0			3.60182	133	79
814.329	74.9199	68.1				584	0	0			3.63364	140	77
814.812	74.943	68.2				584	0	0			3.66546	157	81
815.294	74.9622	68.3				585	0	0			3.69727	143	83
815.776	74.9769	68.3				585	0	0			3.72909	144	84
816.258	74.9867	68.4				586	0	0			3.7609	132	72
816.74	74.9911	68.5				586	0	0			3.79272	158	82
817.222	74.9903	68.5				587	0	0			3.82453	134	69
817.704	74.9842	68.6				587	0	0			3.85635	116	88
818.187	74.9729	68.7				588	0	0			3.88816	135	80
818.669	74.9566	68.8				588	0	0			3.91998	144	85
819.151	74.9352	68.8				589	0	0			3.9518	144	92
819.633	74.9088	68.9				589	0	0			3.98361	161	70
820.115	74.8775	69				590	0	0			4.01543	147	82
820.597	74.8414	69				590	0	0			4.04724	138	75
821.079	74.8008	69.1				591	0	0			4.07906	158	85
821.562	74.7561	69.2				591	0	0			4.11087	141	80
822.044	74.7075	69.2				592	0	0			4.14269	140	80
822.526	74.6559	69.3				592	0	0			4.1745	139	88
823.008	74.6026	69.3				593	0	0			4.20632	128	92
823.49	74.5491	69.4				593	0	0			4.23814	168	75
823.972	74.4974	69.4				594	0	0			4.26995	145	70
824.454	74.4499	69.5				594	0	0			4.30177	150	82
824.936	74.4082	69.5				594	0	0			4.33358	153	86
825.419	74.3736	69.6				595	0	0			4.3654	130	88
825.901	74.3468	69.7				595	0	0			4.39721	157	69
826.383	74.3274	69.7				596	0	0			4.42903	155	60
826.865	74.3149	69.8				596	0	0			4.46084	126	77
827.347	74.309	69.8				597	0	0			4.49266	145	70
827.829	74.3092	69.9				597	0	0			4.52447	132	63
828.311	74.3158	70				598	0	0			4.55629	170	82
828.793	74.3293	70.1				598	0	0			4.58811	142	75
829.276	74.3503	70.1				599	0	0			4.61992	146	69
829.758	74.3792	70.2				599	0	0			4.65173	125	70
830.24	74.4161	70.3				600	0	0			4.68354	153	74
830.722	74.4608	70.4				600	0	0			4.71535	149	69
831.204	74.513	70.5				601	0	0			4.74716	129	79
831.686	74.5723	70.6				601	0	0			4.77896	169	80
832.168	74.6385	70.7				602	0	0			4.81075	165	72
832.651	74.7117	70.8				602	0	0			4.84255	155	93
833.133	74.792	70.9				603	0	0			4.87433	145	80
833.615	74.88	71				603	0	0			4.90611	164	73
834.097	74.976	71.1				604	0	0			4.93789	157	83
834.579	75.0805	71.2				604	0	0			4.96965	147	80
835.061	75.1937	71.4				605	0	0			5.00141	152	84
835.543	75.3157	71.5				605	0	0			5.03317	145	88
836.026	75.4462	71.6				606	0	0			5.06491	150	81
836.508	75.5844	71.7				606	0	0			5.09664	154	92
836.99	75.7287	71.9				607	0	0			5.12837	142	69
837.472	75.8772	72				607	0	0			5.16008	176	66
837.954	76.0276	72.1				607	0	0			5.19179	145	78
838.436	76.1776	72.2				608	0	0			5.22348	144	71
838.918	76.3252	72.4				608	0	0			5.25516	173	57
839.4	76.4688	72.5				609	0	0			5.28683	130	86
839.883	76.6073	72.6				609	0	0			5.31848	162	88
840.365	76.7396	72.8				610	0	0			5.35012	163	82
840.847	76.8648	72.9				610	0	0			5.38175	137	69
841.329	76.9813	73				611	0	0			5.41336	154	79
841.811	77.0876	73.1				611	0	0			5.44496	149	82
842.293	77.1818	73.2				612	0	0			5.47655	132	97
842.775	77.2626	73.3				612	0	0			5.50811	157	76
843.258	77.3288	73.4				613	0	0			5.53966	152	81
843.74	77.38	73.5				613	0	0			5.5712	149	74
844.222	77.4162	73.6				614	0	0			5.60271	184	86
844.704	77.4378	73.7				614	0	0			5.63421	144	98
845.186	77.4457	73.8				615	0	0			5.66568	142	81
845.668	77.4409	73.9				615	0	0			5.69714	163	74
846.15	77.4251	73.9				616	0	0			5.72858	156	77
846.633	77.4003	74				616	0	0			5.76	154	82
847.115	77.369	74				617	0	0			5.7914	150	82
847.597	77.3341	74.1				617	0	0			5.82277	160	75
848.079	77.2986	74.2				618	0	0			5.85412	173	77
848.561	77.2653	74.2				618	0	0			5.88546	135	82
849.043	77.2367	74.2				619	0	0			5.91676	150	82
849.525	77.2146	74.3				619	0	0			5.94805	189	81
850.008	77.201	74.3				620	0	0			5.97931	169	84
850.49	77.1973	74.4				620	0	0			6.01054	145	82
850.972	77.2053	74.4				621	0	0			6.04175	161	75
851.454	77.2262	74.5				621	0	0			6.07293	166	69
851.936	77.2612	74.5				621	0	0			6.10409	157	84
852.418	77.3107	74.6				622	0	0			6.13523	166	91
852.9	77.3745	74.7				622	0	0			6.16634	157	77
853.383	77.4515	74.8				623	0	0			6.19742	177	71
853.865	77.5402	74.9				623	0	0			6.22849	145	75
854.347	77.639	75				624	0	0			6.25954	167	82
854.829	77.7462	75.1				624	0	0			6.29056	186	87
855.311	77.8603	75.2				625	0	0			6.32157	161	84
855.793	77.9797	75.4				625	0	0			6.35257	160	93
856.275	78.1029	75.5				626	0	0			6.38354	162	82
856.757	78.2283	75.6				626	0	0			6.4145	142	91
857.24	78.3544	75.7				627	0	0			6.44545	162	74
857.722	78.4794	75.8				627	0	0			6.47639	166	81
858.204	78.6023	75.9				628	0	0			6.50731	187	86
858.686	78.7222	76				628	0	0			6.53823	158	75
859.168	78.8389	76.2				629	0	0			6.56913	166	74
859.65	78.9527	76.3				629	0	0			6.60003	161	84
860.132	79.0637	76.4				630	0	0			6.63092	161	68
860.615	79.1726	76.5				630	69.2	83.1			6.6618	165	85
861.097	79.2798	76.6				631	69.2	83.1			6.69268	150	92
861.579	79.386	76.7				631	69.3	83.2			6.72356	168	82
862.061	79.4919	76.9				632	69.3	83.2			6.75443	166	79
862.543	79.5982	77				632	69.3	83.1			6.7853	166	94
863.025	79.7057	77.1				633	69.3	83.1			6.81617	159	83
863.507	79.815	77.3				633	69.3	83			6.84704	159	68
863.99	79.9259	77.4				634	69.4	83			6.87791	160	86
864.472	80.038	77.5				634	69.4	83			6.90878	167	69
864.954	80.1503	77.6				634	69.4	83			6.93966	177	84
865.436	80.2617	77.7				635	69.5	83			6.97054	169	95
865.918	80.3714	77.8				635	69.5	83			7.00143	157	85
866.4	80.4787	78				636	69.5	83			7.03233	178	80
866.882	80.5834	78.1				636	69.6	83.1			7.06323	169	81
867.365	80.6853	78.2				637	69.6	83.2			7.09415	144	78
867.847	80.7839	78.3				637	69.6	83.2			7.12507	161	96
868.329	80.8786	78.4				638	69.7	83.3			7.156	143	86
868.811	80.9684	78.5				638	69.7	83.3			7.18695	179	70
869.293	81.0521	78.6				639	69.7	83.4			7.21791	148	99
869.775	81.129	78.7				639	69.7	83.4			7.24889	187	88
870.257	81.1986	78.8				640	69.7	83.4			7.27988	145	84
870.739	81.2609	78.9				640	69.7	83.4			7.31089	173	65
871.222	81.316	79				641	69.7	83.4			7.34191	151	83
871.704	81.3644	79.1				641	69.7	83.3			7.37296	205	78
872.186	81.4066	79.2				642	69.7	83.3			7.40402	161	93
872.668	81.4428	79.3				642	69.7	83.3			7.43511	165	90
873.15	81.4739	79.3				643	69.7	83.3			7.46621	180	83
873.632	81.5005	79.4				643	69.7	83.3			7.49735	183	98
874.114	81.5238	79.5				644	69.7	83.4			7.5285	190	76
874.597	81.5446	79.6				644	69.8	83.4			7.55968	160	76
875.079	81.5639	79.6				645	69.8	83.4			7.59089	159	83
875.561	81.582	79.7				645	69.8	83.4			7.62212	188	82
876.043	81.5986	79.8				646	69.9	83.4			7.65338	171	94
876.525	81.6134	79.8				646	69.9	83.4			7.68466	175	94
877.007	81.6258	79.9				647	69.9	83.4			7.71596	176	83
877.489	81.6357	80				647	70	83.4			7.74728	146	87
877.971	81.6436	80				648	70	83.4			7.77863	174	76
878.454	81.6503	80.1				648	70.1	83.4			7.80999	183	88
878.936	81.6568	80.2				648	70.1	83.4			7.84136	153	82
879.418	81.6639	80.2				649	70.1	83.4			7.87276	175	73
879.9	81.6721	80.3				649	70.2	83.4			7.90417	186	89
880.382	81.6812	80.4				650	70.2	83.4			7.93559	144	76
880.864	81.6906	80.4				650	70.3	83.4			7.96702	189	97
881.346	81.6998	80.5				651	70.3	83.5			7.99847	168	91
881.829	81.7083	80.6				651	70.4	83.5			8.02993	190	79
882.311	81.716	80.7				652	70.4	83.5			8.06139	190	82
882.793	81.7229	80.8				652	70.5	83.5			8.09287	160	83
883.275	81.7298	80.8				653	70.5	83.5			8.12435	193	75
883.757	81.737	80.9				653	70.6	83.5			8.15584	175	69
884.239	81.7451	81				654	70.6	83.5			8.18733	174	72
884.721	81.7547	81.1				654	70.6	83.5			8.21882	162	93
885.204	81.7662	81.2				655	70.7	83.5			8.25032	163	81
885.686	81.7798	81.2				655	70.7	83.6			8.28182	202	94
886.168	81.7951	81.3				656	70.7	83.6			8.31332	183	92
886.65	81.8115	81.4				656	70.7	83.6			8.34481	183	78
887.132	81.8278	81.4				657	70.8	83.6			8.37631	158	96
887.614	81.8423	81.5				657	70.8	83.6			8.4078	173	85
888.096	81.8535	81.6				658	70.8	83.6			8.43928	169	75
888.578	81.8601	81.6				658	70.8	83.7			8.47077	171	84
889.061	81.8616	81.7				659	70.8	83.7			8.50224	178	85
889.543	81.8582	81.7				659	70.8	83.7			8.5337	171	87
890.025	81.8505	81.8				660	70.9	83.7			8.56516	181	85
890.507	81.8395	81.8				660	70.9	83.8			8.59661	185	91
890.989	81.8261	81.9				661	70.9	83.8			8.62804	179	81
891.471	81.8106	81.9				661	71	83.8			8.65946	176	66
891.953	81.7933	82				661	71	83.8			8.69087	184	78
892.436	81.7741	82				662	71.1	83.8			8.72226	177	87
892.918	81.7532	82.1				662	71.1	83.8			8.75363	201	88
893.4	81.7312	82.1				663	71.2	83.8			8.78499	184	82
893.882	81.7089	82.2				663	71.2	83.8			8.81633	172	90
894.364	81.6874	82.2				664	71.3	83.9			8.84765	187	100
894.846	81.6676	82.3				664	71.3	83.9			8.87895	163	97
895.328	81.65	82.3				665	71.4	83.9			8.91023	197	83
895.811	81.6348	82.4				665	71.4	83.9			8.94148	192	79
896.293	81.6219	82.4				666	71.4	83.9			8.97271	187	99
896.775	81.6108	82.5				666	71.5	83.9			9.00391	176	81
897.257	81.6013	82.5				667	71.5	83.9			9.03509	175	88
897.739	81.5929	82.6				667	71.5	83.9			9.06624	178	80
898.221	81.5851	82.7				668	71.5	83.9			9.09736	171	80
898.703	81.5772	82.7				668	71.5	83.9			9.12845	182	87
899.186	81.5684	82.8				669	71.5	83.9			9.15952	154	102
899.668	81.5576	82.8				669	71.4	83.9			9.19055	182	63
900.15	81.5441	82.8				670	71.4	84			9.22156	184	94
900.632	81.5272	82.9				670	71.4	84			9.25255	209	97
901.114	81.5064	82.9				671	71.4	84			9.28351	195	92
901.596	81.4821	83				671	71.4	84			9.31445	185	80
902.078	81.4544	83				672	71.4	84.1			9.34537	174	77
902.561	81.4237	83.1				672	71.4	84.1			9.37627	170	97
903.043	81.3905	83.1				673	71.4	84.1			9.40715	198	93
903.525	81.355	83.1				673	71.4	84.2			9.43802	197	91
904.007	81.3174	83.2				674	71.4	84.2			9.46887	185	80
904.489	81.2782	83.2				674	71.4	84.3			9.4997	182	111
904.971	81.2378	83.3				675	71.4	84.3			9.53052	178	86
905.453	81.1966	83.3				675	71.4	84.3			9.56133	195	89
905.935	81.155	83.4				675	71.4	84.3			9.59213	176	100
906.418	81.1131	83.4				676	71.4	84.4			9.62292	220	90
906.9	81.0708	83.4				676	71.4	84.4			9.6537	165	70
907.382	81.0276	83.5				677	71.4	84.4			9.68447	187	82
907.864	80.983	83.5				677	71.5	84.4			9.71524	177	87
908.346	80.9363	83.6				678	71.5	84.5			9.746	183	96
908.828	80.8869	83.6				678	71.5	84.5			9.77676	168	100
909.31	80.8342	83.6				679	71.5	84.5			9.80751	197	78
909.793	80.7775	83.7				679	71.5	84.6			9.83827	173	97
910.275	80.7159	83.7				680	71.5	84.6			9.86902	184	92
910.757	80.6484	83.7				680	71.5	84.6			9.89978	180	84
911.239	80.5741	83.7				681	71.6	84.7			9.93054	174	89
911.721	80.4925	83.7				681	71.6	84.7			9.9613	185	81
912.203	80.4033	83.8				682	71.6	84.8			9.99207	197	75
912.685	80.307	83.8				682	71.6	84.8			10.0229	166	81
913.168	80.2042	83.8				683	71.6	84.9			10.0536	178	98
913.65	80.0957	83.8				683	71.6	84.9			10.0844	178	81
914.132	79.9822	83.8				684	71.6	84.9			10.1152	180	97
914.614	79.8641	83.8				684	71.6	85			10.146	183	90
915.096	79.7414	83.8				685	71.6	85			10.1769	158	88
915.578	79.6142	83.8				685	71.6	85.1			10.2077	190	85
916.06	79.4826	83.8				686	71.7	85.1			10.2386	185	83
916.542	79.3471	83.8				686	71.7	85.1			10.2694	188	97
917.025	79.2083	83.8				687	71.7	85.2			10.3003	161	81
917.507	79.0673	83.8				687	71.7	85.2			10.3312	205	78
917.989	78.925	83.8				688	71.7	85.2			10.3621	200	101
918.471	78.7823	83.8				688	71.7	85.2			10.3931	167	94
918.953	78.6402	83.7				688	71.7	85.3			10.4241	163	103
919.435	78.4994	83.7				689	71.7	85.3			10.4551	198	68
919.917	78.3607	83.7				689	71.7	85.3			10.4861	165	100
920.399	78.2248	83.7				690	71.8	85.3			10.5171	203	93
920.882	78.0926	83.7				690	71.8	85.4			10.5482	184	104
921.364	77.965	83.7				691	71.8	85.4			10.5793	165	89
921.846	77.8428	83.6				691	71.9	85.4			10.6104	179	93
922.328	77.7267	83.6				692	71.9	85.5			10.6416	158	88
922.81	77.6175	83.6				692	72	85.5			10.6728	158	84
923.292	77.5155	83.6				693	72	85.5			10.704	186	88
923.774	77.4215	83.6				693	72.1	85.5			10.7352	185	82
924.257	77.3358	83.6				694	72.1	85.6			10.7665	165	94
924.739	77.2587	83.6				694	72.1	85.6			10.7978	165	72
925.221	77.1903	83.6				695	72.2	85.6			10.8291	199	82
925.703	77.1301	83.6				695	72.2	85.6			10.8605	181	83
926.185	77.0774	83.6				696	72.2	85.6			10.8918	174	92
926.667	77.0311	83.6				696	72.2	85.6			10.9232	152	96
927.149	76.99	83.7				697	72.3	85.6			10.9546	170	99
927.632	76.9532	83.7				697	72.3	85.7			10.986	166	88
928.114	76.9196	83.7				698	72.3	85.7			11.0174	171	105
928.596	76.8886	83.7				698	72.4	85.7			11.0489	186	87
929.078	76.8601	83.7				699	72.4	85.7			11.0804	182	100
929.56	76.8336	83.7				699	72.5	85.8			11.1118	183	79
930.042	76.8092	83.8				700	72.6	85.8			11.1433	186	104
930.524	76.7865	83.8				700	72.6	85.9			11.1748	184	103
931.006	76.7656	83.8				701	72.7	85.9			11.2064	184	80
931.489	76.7463	83.8				701	72.8	86			11.2379	186	97
931.971	76.7283	83.8				702	72.9	86			11.2694	199	94
932.453	76.7114	83.9				702	73	86.1			11.301	147	82
932.935	76.6954	83.9				702	73	86.1			11.3325	191	92
933.417	76.6798	83.9				703	73.1	86.1			11.3641	199	83
933.899	76.664	83.9				703	73.2	86.2			11.3956	176	106
934.381	76.6475	83.9				704	73.2	86.2			11.4272	158	92
934.864	76.6301	84				704	73.3	86.2			11.4588	191	87
935.346	76.6118	84				705	73.3	86.3			11.4903	178	103
935.828	76.5928	84				705	73.4	86.3			11.5219	205	94
936.31	76.5739	84				706	73.5	86.3			11.5534	217	101
936.792	76.5556	84				706	73.5	86.4			11.585	187	96
937.274	76.5384	84.1				707	73.6	86.4			11.6166	185	99
937.756	76.522	84.1				707	73.7	86.4			11.6481	169	87
938.239	76.5062	84.1				708	73.8	86.5			11.6797	172	102
938.721	76.49	84.2				708	73.8	86.5			11.7112	160	83
939.203	76.4725	84.2				709	73.9	86.5			11.7428	166	92
939.685	76.4528	84.2				709	74	86.6			11.7743	198	89
940.167	76.4304	84.2				710	74.1	86.6			11.8058	191	84
940.649	76.4049	84.3				710	74.3	86.6			11.8374	186	93
941.131	76.3763	84.3				711	74.4	86.7			11.8689	181	91
941.614	76.3449	84.3				711	74.4	86.7			11.9003	196	85
942.096	76.311	84.3				712	74.5	86.7			11.9318	178	93
942.578	76.2749	84.3				712	74.6	86.8			11.9633	183	90
943.06	76.2369	84.4				713	74.7	86.8			11.9947	184	103
943.542	76.1974	84.4				713	74.8	86.8			12.0262	175	89
944.024	76.1565	84.4				714	74.8	86.9			12.0576	196	95
944.506	76.1141	84.4				714	74.9	86.9			12.089	179	100
944.989	76.07	84.4				715	74.9	87			12.1204	198	101
945.471	76.024	84.4				715	75	87			12.1517	184	110
945.953	75.9758	84.4				715	75.1	87			12.1831	196	101
946.435	75.9254	84.4				716	75.1	87.1			12.2144	192	102
946.917	75.8731	84.5				716	75.2	87.1			12.2457	180	107
947.399	75.8196	84.5				717	75.3	87.1			12.277	165	85
947.881	75.7657	84.5				717	75.4	87.1			12.3082	190	99
948.364	75.7123	84.5				718	75.4	87.2			12.3395	189	81
948.846	75.6601	84.5				718	75.5	87.2			12.3707	179	100
949.328	75.6097	84.5				719	75.6	87.2			12.4019	160	88
949.81	75.5614	84.5				719	75.7	87.3			12.4331	215	101
950.292	75.5152	84.5				720	75.7	87.3			12.4643	190	81
950.774	75.4713	84.5				720	75.8	87.3			12.4955	168	94
951.256	75.4302	84.6				721	75.9	87.3			12.5267	198	91
951.739	75.3923	84.6				721	75.9	87.4			12.5578	173	92
952.221	75.3583	84.6				722	76	87.4			12.5889	186	100
952.703	75.3286	84.7				722	76	87.4			12.6201	193	110
953.185	75.3034	84.7				723	76.1	87.4			12.6512	203	103
953.667	75.2828	84.7				723	76.2	87.4			12.6823	170	99
954.149	75.2664	84.7				724	76.3	87.5			12.7134	192	106
954.631	75.2534	84.8				724	76.3	87.5			12.7444	188	97
955.113	75.2434	84.8				725	76.4	87.5			12.7755	173	103
955.596	75.2354	84.8				725	76.5	87.6			12.8066	187	98
956.078	75.229	84.8				726	76.6	87.6			12.8376	171	98
956.56	75.2235	84.9				726	76.7	87.6			12.8687	159	100
957.042	75.2181	84.9				727	76.8	87.7			12.8997	203	77
957.524	75.2126	84.9				727	76.9	87.7			12.9308	181	102
958.006	75.2064	84.9				728	77	87.8			12.9618	189	101
958.488	75.1995	85				728	77.1	87.8			12.9928	173	109
958.971	75.1921	85				729	77.2	87.9			13.0238	183	85
959.453	75.185	85				729	77.3	87.9			13.0549	165	99
959.935	75.179	85.1				729	77.4	87.9			13.0859	185	107
960.417	75.1753	85.1				730	77.5	87.9			13.1169	181	90
960.899	75.175	85.1				730	77.7	88			13.1479	169	104
961.381	75.1793	85.2				731	77.8	88			13.1789	194	99
961.863	75.189	85.2				731	77.9	88.1			13.21	176	98
962.346	75.205	85.2				732	78	88.1			13.241	191	103
962.828	75.2277	85.3				732	78.1	88.1			13.272	181	99
963.31	75.2572	85.3				733	78.2	88.2			13.303	198	88
963.792	75.293	85.3				733	78.3	88.2			13.334	209	91
964.274	75.3341	85.4				734	78.4	88.3			13.3651	180	115
964.756	75.379	85.4				734	78.5	88.3			13.3961	193	96
965.238	75.4258	85.5				735	78.6	88.3			13.4271	181	100
965.72	75.4723	85.5				735	78.7	88.3			13.4581	184	88
966.203	75.5167	85.6				736	78.8	88.4			13.4892	193	105
966.685	75.5573	85.7				736	79	88.4			13.5202	196	117
967.167	75.5927	85.7				737	79.1	88.5			13.5513	167	95
967.649	75.6219	85.8				737	79.2	88.5			13.5823	176	114
968.131	75.6442	85.8				738	79.3	88.6			13.6134	173	84
968.613	75.6589	85.8				738	79.4	88.6			13.6445	190	95
969.095	75.6655	85.9				739	79.5	88.6			13.6756	184	110
969.577	75.6637	85.9				739	79.6	88.7			13.7066	191	98
970.06	75.6536	85.9				740	79.7	88.7			13.7378	179	93
970.542	75.6361	85.9				740	79.8	88.7			13.7689	184	104
971.024	75.6125	85.9				741	79.9	88.7			13.8	202	106
971.506	75.5844	86				741	80	88.8			13.8311	172	94
971.988	75.554	86				742	80.1	88.8			13.8622	176	91
972.47	75.5233	86				742	80.2	88.8			13.8934	198	108
972.952	75.4943	86				742	80.3	88.8			13.9245	199	95
973.435	75.4683	86				743	80.4	88.8			13.9557	190	102
973.917	75.4466	86				743	80.5	88.9			13.9868	193	107
974.399	75.4297	86				744	80.6	88.9			14.018	183	97
974.881	75.418	86				744	80.7	88.9			14.0491	172	97
975.363	75.4116	86				745	80.8	89			14.0803	168	101
975.845	75.4102	86.1				745	80.9	89			14.1115	192	100
976.327	75.4137	86.1				746	81	89.1			14.1427	181	107
976.81	75.4218	86.1				746	81.1	89.1			14.1739	200	94
977.292	75.4342	86.1				747	81.2	89.1			14.2051	197	97
977.774	75.4509	86.2				747	81.2	89.2			14.2363	184	104
978.256	75.4718	86.2				748	81.3	89.2			14.2675	210	102
978.738	75.4966	86.2				748	81.4	89.2			14.2987	185	94
979.22	75.5246	86.3				749	81.5	89.3			14.3299	214	105
979.702	75.5546	86.3				749	81.6	89.3			14.3612	206	98
980.184	75.5849	86.3				750	81.6	89.4			14.3924	199	106
980.667	75.6136	86.4				750	81.7	89.4			14.4236	199	95
981.149	75.6384	86.4				751	81.8	89.4			14.4549	193	113
981.631	75.6572	86.4				751	81.9	89.5			14.4861	225	120
982.113	75.6682	86.5				752	82	89.5			14.5174	189	116
982.595	75.6699	86.5				752	82	89.6			14.5486	201	105
983.077	75.6609	86.5				753	82.1	89.6			14.5799	211	97
983.559	75.6401	86.6				753	82.2	89.7			14.6111	206	106
984.042	75.6061	86.6				754	82.3	89.7			14.6424	194	86
984.524	75.5574	86.6				754	82.3	89.8			14.6737	198	118
985.006	75.4926	86.6				755	82.4	89.8			14.7049	192	86
985.488	75.4103	86.6				755	82.5	89.8			14.7362	200	92
985.97	75.3095	86.6				756	82.5	89.9			14.7675	224	107
986.452	75.1897	86.6				756	82.6	89.9			14.7987	195	113
986.934	75.051	86.6				756	82.6	89.9			14.83	211	112
987.417	74.8941	86.6				757	82.6	90			14.8613	208	89
987.899	74.7203	86.5				757	82.7	90			14.8926	214	110
988.381	74.5314	86.5				758	82.7	90			14.9239	215	104
988.863	74.329	86.4				758	82.7	90			14.9551	211	104
989.345	74.1152	86.4				759	82.8	90.1			14.9864	204	117
989.827	73.8919	86.3				759	82.8	90.1			15.0177	222	114
990.309	73.6609	86.2				760	82.9	90.1			15.049	207	107
990.792	73.4237	86.1				760	82.9	90.1			15.0803	211	117
991.274	73.1821	86				761	82.9	90.1			15.1116	215	110
991.756	72.9375	85.9				761	83	90.2			15.1429	206	110
992.238	72.6916	85.8				762	83	90.2			15.1742	241	96
992.72	72.4463	85.7				762	83.1	90.2			15.2055	202	112
993.202	72.2033	85.6				763	83.1	90.2			15.2368	198	105
993.684	71.9646	85.5				763	83.2	90.3			15.2681	190	106
994.167	71.7318	85.4				764	83.2	90.3			15.2994	194	121
994.649	71.5062	85.3				764	83.2	90.3			15.3306	206	108
995.131	71.2885	85.2				765	83.2	90.4			15.3619	225	127
995.613	71.0791	85.1				765	83.3	90.4			15.3932	209	114
996.095	70.8779	85.1				766	83.3	90.4			15.4245	239	110
996.577	70.6844	85				766	83.3	90.4			15.4558	210	97
997.059	70.4981	84.9				767	83.4	90.5			15.4871	226	117
997.541	70.3186	84.8				767	83.4	90.5			15.5184	222	109
998.024	70.1453	84.8				768	83.5	90.5			15.5497	220	115
998.506	69.978	84.7				768	83.6	90.5			15.581	211	123
998.988	69.8161	84.6				769	83.6	90.5			15.6123	208	106
999.47	69.6593	84.6				769	83.7	90.6			15.6437	235	124
999.952	69.5065	84.5				769	83.8	90.6			15.675	225	103
1000.43	69.3569	84.5				770	83.9	90.6			15.7063	199	112
1000.92	69.2091	84.4				770	83.9	90.7			15.7376	198	120
1001.4	69.0618	84.4				771	84	90.7			15.7689	214	119
1001.88	68.9136	84.3				771	84.1	90.7			15.8002	202	121
1002.36	68.763	84.3				772	84.1	90.8			15.8316	226	115
1002.85	68.6088	84.2				772	84.2	90.8			15.8629	228	124
1003.33	68.45	84.2				773	84.2	90.8			15.8942	192	103
1003.81	68.2853	84.1				773	84.3	90.9			15.9255	233	110
1004.29	68.1139	84.1				774	84.3	90.9			15.9569	222	124
1004.77	67.9346	84				774	84.4	90.9			15.9882	193	110
1005.26	67.7466	84				775	84.5	90.9			16.0195	198	105
1005.74	67.549	83.9				775	84.5	90.9			16.0509	199	119
1006.22	67.341	83.8				776	84.6	91			16.0822	186	107
1006.7	67.1224	83.7				776	84.6	91			16.1136	225	121
1007.18	66.8929	83.6				777	84.7	91			16.1449	195	123
1007.67	66.6524	83.4				777	84.8	91			16.1763	238	124
1008.15	66.401	83.3				778	84.8	91			16.2077	237	123
1008.63	66.1388	83.1				778	84.9	91			16.239	240	125
1009.11	65.8662	83				779	84.9	91.1			16.2704	227	118
1009.6	65.5838	82.8				779	85	91.1			16.3018	217	126
1010.08	65.2928	82.6				780	85.1	91.1			16.3332	203	145
1010.56	64.9952	82.4				780	85.1	91.1			16.3645	241	132
1011.04	64.6941	82.2				781	85.1	91.1			16.3959	220	120
1011.52	64.3936	82				781	85.2	91.2			16.4273	222	122
1012.01	64.0991	81.7				782	85.2	91.2			16.4587	209	117
1012.49	63.8164	81.5				782	85.2	91.2			16.4901	224	125
1012.97	63.5522	81.2				783	85.2	91.2			16.5215	239	101
1013.45	63.3133	81				783	85.3	91.2			16.5529	221	125
1013.93	63.1064	80.7				783	85.3	91.3			16.5844	239	129
1014.42	62.9378	80.5				784	85.4	91.3			16.6158	276	117
1014.9	62.8129	80.2				784	85.4	91.3			16.6472	245	136
1015.38	62.7362	80.1				785	85.5	91.4			16.6787	218	118
1015.86	62.7107	79.9				785	85.5	91.4			16.7101	220	126
1016.35	62.7378	79.8				786	85.6	91.4			16.7415	241	114
1016.83	62.8172	79.8				786	85.7	91.5			16.773	244	116
1017.31	62.9468	79.8				787	85.7	91.5			16.8044	239	128
1017.79	63.1226	79.8				787	85.8	91.5			16.8359	220	135
1018.27	63.339	80				788	85.9	91.5			16.8674	257	122
1018.75	63.5885	80.1				788	85.9	91.5			16.8989	230	129
1019.24	63.8623	80.3				789	86	91.6			16.9303	260	129
1019.72	64.1501	80.5				789	86	91.6			16.9618	228	127
1020.2	64.4411	80.8				790	86.1	91.6			16.9933	251	126
1020.68	64.7245	81				790	86.2	91.6			17.0248	254	128
1021.17	64.9901	81.2				791	86.2	91.7			17.0563	247	118
1021.65	65.2288	81.4				791	86.3	91.7			17.0878	231	122
1022.13	65.4335	81.6				792	86.3	91.7			17.1193	260	151
1022.61	65.5989	81.7				792	86.3	91.7			17.1508	249	126
1023.1	65.722	81.8				793	86.4	91.8			17.1824	257	116
1023.58	65.8016	81.9				793	86.4	91.8			17.2139	219	135
1024.06	65.8386	81.9				794	86.4	91.8			17.2454	234	120
1024.54	65.8354	81.9				794	86.5	91.8			17.277	252	140
1025.02	65.7962	81.9				795	86.5	91.8			17.3085	243	138
1025.51	65.7257	81.8				795	86.5	91.8			17.34	240	148
1025.99	65.6297	81.8				796	86.5	91.8			17.3716	248	119
1026.47	65.5142	81.7				796	86.5	91.8			17.4031	261	121
1026.95	65.385	81.6				796	86.5	91.8			17.4347	255	139
1027.43	65.2476	81.5				797	86.6	91.9			17.4663	253	128
1027.92	65.1067	81.4				797	86.6	91.9			17.4978	288	121
1028.4	64.9666	81.3				798	86.6	91.9			17.5294	265	141
1028.88	64.8308	81.2				798	86.7	91.9			17.561	253	132
1029.36	64.702	81.1				799	86.7	91.9			17.5925	293	131
1029.85	64.5824	81				799	86.7	91.9			17.6241	260	126
1030.33	64.4731	80.9				800	86.8	91.9			17.6557	250	130
1030.81	64.3747	80.9				800	86.8	92			17.6873	252	133
1031.29	64.2873	80.8				801	86.8	92			17.7189	247	141
1031.77	64.21	80.8				801	86.8	92			17.7505	267	133
1032.26	64.1418	80.7				802	86.8	92			17.7821	234	145
1032.74	64.0811	80.7				802	86.8	92			17.8137	251	151
1033.22	64.0263	80.7				803	86.8	92			17.8453	242	144
1033.7	63.9757	80.7				803	86.8	92			17.8769	244	154
1034.18	63.9274	80.7				804	86.8	92			17.9085	266	114
1034.67	63.8797	80.7				804	86.8	92			17.9401	253	119
1035.15	63.8306	80.7				805	86.8	92			17.9718	254	116
1035.63	63.7785	80.7				805	86.9	92			18.0034	285	142
1036.11	63.7216	80.7				806	86.9	92.1			18.035	248	127
1036.6	63.6585	80.7				806	86.9	92.1			18.0666	257	143
1037.08	63.588	80.7				807	86.9	92.1			18.0983	260	148
1037.56	63.5094	80.7				807	86.9	92.1			18.1299	268	134
1038.04	63.4223	80.7				808	86.9	92.1			18.1615	277	134
1038.52	63.3263	80.7				808	86.9	92.2			18.1932	289	136
1039.01	63.2217	80.6				809	86.9	92.2			18.2248	254	138
1039.49	63.1084	80.6				809	86.9	92.2			18.2565	273	147
1039.97	62.9866	80.5				810	86.9	92.2			18.2881	292	140
1040.45	62.8568	80.5				810	86.9	92.2			18.3198	273	151
1040.93	62.7191	80.4				810	86.9	92.2			18.3514	296	127
1041.42	62.574	80.3				811	86.9	92.3			18.3831	297	148
1041.9	62.422	80.2				811	86.9	92.3			18.4147	241	139
1042.38	62.2632	80.1				812	86.9	92.3			18.4464	259	152
1042.86	62.0979	80				812	87	92.3			18.478	259	143
1043.34	61.926	79.8				813	87	92.3			18.5097	264	146
1043.83	61.7472	79.7				813	87	92.3			18.5414	281	136
1044.31	61.5611	79.6				814	87	92.3			18.573	295	122
1044.79	61.367	79.5				814	87.1	92.3			18.6047	258	148
1045.27	61.1644	79.3				815	87.1	92.4			18.6364	284	181
1045.76	60.9522	79.2				815	87.1	92.4			18.6681	291	137
1046.24	60.7295	79				816	87.1	92.4			18.6997	265	144
1046.72	60.4949	78.8				816	87.1	92.4			18.7314	298	140
1047.2	60.2472	78.6				817	87.1	92.4			18.7631	289	137
1047.68	59.9849	78.4				817	87.1	92.4			18.7948	277	154
1048.17	59.7068	78.2				818	87.2	92.4			18.8264	307	144
1048.65	59.412	78				818	87.2	92.5			18.8581	254	144
1049.13	59.1003	77.7				819	87.2	92.5			18.8898	234	149
1049.61	58.772	77.4				819	87.2	92.5			18.9215	288	162
1050.09	58.4282	77.2				820	87.2	92.5			18.9532	289	167
1050.58	58.0703	76.8				820	87.2	92.5			18.9848	292	152
1051.06	57.7009	76.5				821	87.2	92.5			19.0165	289	164
1051.54	57.323	76.2				821	87.2	92.5			19.0482	306	135
1052.02	56.9407	75.8				822	87.1	92.4			19.0799	275	165
1052.51	56.5595	75.5				822	87.1	92.4			19.1116	332	155
1052.99	56.1858	75.1				823	87.1	92.4			19.1433	295	145
1053.47	55.8273	74.8				823	87	92.4			19.175	296	153
1053.95	55.4918	74.4				823	87	92.4			19.2066	294	139
1054.43	55.1875	74.1				824	87	92.3			19.2383	307	159
1054.92	54.9218	73.8				824	87	92.3			19.27	313	174
1055.4	54.7013	73.5				825	87	92.3			19.3017	321	150
1055.88	54.5317	73.3				825	87	92.3			19.3334	301	160
1056.36	54.4174	73.1				826	87	92.3			19.3651	317	163
1056.84	54.3616	73.1				826	87	92.3			19.3968	276	160
1057.33	54.3662	73				827	87	92.3			19.4285	295	165
1057.81	54.4312	73.1				827	87	92.4			19.4602	296	162
1058.29	54.555	73.2				828	87	92.4			19.4919	296	163
1058.77	54.7339	73.3				828	87.1	92.4			19.5236	306	158
1059.26	54.9627	73.6				829	87.1	92.4			19.5553	315	149
1059.74	55.2349	73.8				829	87.1	92.4			19.5869	281	154
1060.22	55.5428	74.1				830	87.1	92.4			19.6186	306	186
1060.7	55.8779	74.4				830	87.1	92.4			19.6503	285	146
1061.18	56.2316	74.8				831	87.2	92.4			19.682	323	171
1061.67	56.5948	75.1				831	87.2	92.4			19.7137	301	179
1062.15	56.9586	75.4				832	87.2	92.4			19.7454	321	159
1062.63	57.3148	75.8				832	87.3	92.4			19.7771	309	152
1063.11	57.6561	76.1				833	87.3	92.4			19.8088	303	150
1063.59	57.9768	76.3				833	87.3	92.5			19.8405	323	178
1064.08	58.2732	76.6				834	87.4	92.5			19.8721	336	150
1064.56	58.5435	76.8				834	87.4	92.5			19.9038	333	164
1065.04	58.7876	76.9				835	87.5	92.6			19.9355	354	158
1065.52	59.0067	77.1				835	87.6	92.6			19.9672	331	139
1066.01	59.2026	77.2				836	87.6	92.6			19.9989	316	157
1066.49	59.3778	77.3				836	87.7	92.6			20.0305	336	157
1066.97	59.5353	77.3				837	87.7	92.7			20.0622	320	162
1067.45	59.6785	77.4				837	87.8	92.7			20.0939	316	204
1067.93	59.8112	77.4				837	87.8	92.7			20.1256	297	158
1068.42	59.9372	77.4				838	87.9	92.7			20.1572	289	171
1068.9	60.0603	77.5				838	87.9	92.8			20.1889	317	166
1069.38	60.1837	77.5				839	88	92.8			20.2206	360	164
1069.86	60.31	77.6				839	88	92.8			20.2523	338	198
1070.34	60.4406	77.6				840	88	92.9			20.2839	286	168
1070.83	60.5767	77.7				840	88	92.9			20.3156	335	158
1071.31	60.7186	77.7				841	88.1	92.9			20.3472	340	169
1071.79	60.8667	77.8				841	88.1	92.9			20.3789	344	179
1072.27	61.0211	77.9				842	88.1	92.9			20.4106	301	183
1072.76	61.1819	77.9				842	88.1	92.9			20.4422	336	191
1073.24	61.3487	78				843	88.2	92.9			20.4739	309	160
1073.72	61.5213	78.1				843	88.2	92.9			20.5055	332	183
1074.2	61.6989	78.2				844	88.2	93			20.5372	328	171
1074.68	61.881	78.3				844	88.2	93			20.5688	313	198
1075.17	62.0671	78.4				845	88.2	93			20.6005	315	167
1075.65	62.2567	78.4				845	88.2	93			20.6321	360	172
1076.13	62.4499	78.5				846	88.2	93			20.6638	351	180
1076.61	62.6465	78.6				846	88.2	93			20.6954	324	189
1077.09	62.8465	78.7				847	88.2	93			20.727	317	194
1077.58	63.0495	78.8				847	88.2	93			20.7587	328	181
1078.06	63.2551	78.9				848	88.1	93.1			20.7903	314	182
1078.54	63.4626	79				848	88.1	93.1			20.8219	324	162
1079.02	63.6714	79.1				849	88.1	93.1			20.8535	337	194
1079.51	63.8811	79.2				849	88.1	93.1			20.8852	322	157
1079.99	64.0914	79.3				850	88.1	93.1			20.9168	295	188
1080.47	64.3016	79.4				850	88.1	93.1			20.9484	289	177
1080.95	64.511	79.5				850	88.1	93.1			20.98	309	185
1081.43	64.7187	79.6				851	88.1	93.1			21.0116	320	161
1081.91	64.9235	79.7				851	88.1	93.1			21.0433	353	168
1082.4	65.1244	79.8				852	88.1	93.1			21.0749	320	166
1082.88	65.3205	80				852	88.1	93.1			21.1065	327	188
1083.36	65.5108	80.1				853	88.1	93.1			21.1381	323	174
1083.84	65.6948	80.2				853	88.2	93.1			21.1697	315	181
1084.33	65.8718	80.3				854	88.2	93.1			21.2013	330	160
1084.81	66.041	80.4				854	88.3	93.2			21.2329	331	168
1085.29	66.2015	80.5				855	88.3	93.2			21.2645	313	188
1085.77	66.3525	80.6				855	88.4	93.2			21.2961	289	164
1086.26	66.4929	80.7				856	88.4	93.2			21.3277	334	157
1086.74	66.6221	80.8				856	88.5	93.3			21.3593	300	171
1087.22	66.7399	80.9				857	88.5	93.3			21.3909	290	183
1087.7	66.8461	81				857	88.6	93.3			21.4225	280	191
1088.18	66.9408	81				858	88.6	93.4			21.4541	319	161
1088.66	67.024	81.1				858	88.7	93.4			21.4857	299	179
1089.15	67.0959	81.2				859	88.7	93.4			21.5173	340	166
1089.63	67.1568	81.2				859	88.8	93.4			21.5488	296	209
1090.11	67.207	81.3				860	88.8	93.5			21.5804	297	204
1090.59	67.2476	81.3				860	88.9	93.5			21.612	286	185
1091.08	67.2797	81.3				861	88.9	93.5			21.6436	328	179
1091.56	67.3047	81.4				861	89	93.5			21.6751	325	168
1092.04	67.3238	81.4				862	89	93.6			21.7067	277	198
1092.52	67.3384	81.4				862	89	93.6			21.7383	345	181
1093.01	67.349	81.4				863	89.1	93.6			21.7699	305	182
1093.49	67.356	81.5				863	89.1	93.6			21.8014	287	160
1093.97	67.3595	81.5				864	89.2	93.6			21.833	295	184
1094.45	67.359	81.5				864	89.2	93.7			21.8646	297	198
1094.93	67.3544	81.5				864	89.2	93.7			21.8961	300	199
1095.41	67.3452	81.5				865	89.2	93.7			21.9277	310	184
1095.9	67.3311	81.5				865	89.3	93.7			21.9593	289	170
1096.38	67.312	81.5				866	89.3	93.7			21.9908	294	170
1096.86	67.2877	81.5				866	89.3	93.8			22.0224	266	166
1097.34	67.2585	81.5				867	89.3	93.8			22.0539	319	190
1097.83	67.2248	81.5				867	89.3	93.8			22.0855	276	162
1098.31	67.1872	81.5				868	89.4	93.8			22.117	294	169
1098.79	67.1467	81.6				868	89.4	93.9			22.1486	296	190
1099.27	67.1045	81.6				869	89.4	93.9			22.1801	295	171
1099.76	67.0617	81.5				869	89.4	93.9			22.2117	284	164
1100.24	67.0197	81.5				870	89.4	93.9			22.2432	314	192
1100.72	66.9799	81.5				870	89.4	93.9			22.2748	320	181
1101.2	66.944	81.5				871	89.4	93.9			22.3063	291	186
1101.68	66.9139	81.5				871	89.4	94			22.3378	323	192
1102.16	66.8917	81.5				872	89.4	94			22.3694	301	189
1102.65	66.8798	81.5				872	89.4	94			22.4009	279	172
1103.13	66.8802	81.5				873	89.4	94			22.4325	267	161
1103.61	66.8948	81.5				873	89.4	94			22.464	273	171
1104.09	66.9246	81.5				874	89.4	94			22.4955	271	164
1104.58	66.9703	81.5				874	89.4	94			22.5271	284	171
1105.06	67.0318	81.5				875	89.4	94			22.5586	276	174
1105.54	67.1084	81.5				875	89.4	94			22.5901	278	170
1106.02	67.1993	81.6				876	89.4	94			22.6216	280	187
1106.5	67.3034	81.6				876	89.4	94			22.6532	290	170
1106.99	67.4197	81.7				877	89.4	94			22.6847	321	164
1107.47	67.5466	81.8				877	89.4	94			22.7162	272	211
1107.95	67.6827	81.9				877	89.4	94			22.7477	315	174
1108.43	67.8257	82				878	89.4	94			22.7793	259	195
1108.91	67.9735	82.1				878	89.4	94.1			22.8108	292	177
1109.4	68.1235	82.3				879	89.4	94.1			22.8423	273	168
1109.88	68.273	82.4				879	89.4	94.1			22.8738	273	201
1110.36	68.4195	82.6				880	89.4	94.1			22.9053	284	153
1110.84	68.5605	82.7				880	89.4	94.1			22.9368	269	190
1111.33	68.6941	82.8				881	89.4	94.1			22.9684	262	175
1111.81	68.8185	82.9				881	89.4	94.1			22.9999	273	164
1112.29	68.9323	83.1				882	89.5	94.2			23.0314	275	175
1112.77	69.0349	83.2				882	89.5	94.2			23.0629	266	177
1113.25	69.126	83.3				883	89.5	94.2			23.0944	281	172
1113.74	69.2059	83.3				883	89.5	94.2			23.1259	285	197
1114.22	69.2749	83.4				884	89.5	94.2			23.1574	273	165
1114.7	69.3339	83.5				884	89.5	94.2			23.1889	281	166
1115.18	69.3834	83.6				885	89.5	94.2			23.2204	256	171
1115.66	69.424	83.6				885	89.5	94.2			23.2519	280	175
1116.15	69.4561	83.7				886	89.5	94.2			23.2834	300	160
1116.63	69.4804	83.7				886	89.5	94.2			23.3149	283	184
1117.11	69.4974	83.8				887	89.5	94.2			23.3464	264	161
1117.59	69.508	83.8				887	89.5	94.2			23.3779	317	175
1118.08	69.513	83.8				888	89.5	94.2			23.4094	265	184
1118.56	69.5132	83.9				888	89.5	94.2			23.4409	281	166
1119.04	69.5093	83.9				889	89.5	94.2			23.4724	277	186
1119.52	69.5017	83.9				889	89.5	94.2			23.5039	292	175
1120	69.4908	83.9				890	89.5	94.2			23.5354	298	157
1120.49	69.4766	84				890	89.5	94.2			23.5669	238	146
1120.97	69.4595	84				891	89.4	94.2			23.5983	294	152
1121.45	69.4395	84				891	89.4	94.2			23.6298	316	156
1121.93	69.4169	84				891	89.4	94.2			23.6613	289	137
1122.41	69.3919	84				892	89.4	94.2			23.6928	254	168
1122.9	69.3646	84				892	89.4	94.2			23.7243	292	134
1123.38	69.3349	84				893	89.4	94.2			23.7558	284	165
1123.86	69.3026	84.1				893	89.4	94.1			23.7873	275	161
1124.34	69.2676	84.1				894	89.4	94.1			23.8188	271	160
1124.83	69.2295	84.1				894	89.4	94.1			23.8502	296	176
1125.31	69.1884	84.1				895	89.4	94.1			23.8817	299	166
1125.79	69.144	84.1				895	89.4	94.1			23.9132	268	173
1126.27	69.0967	84.2				896	89.4	94.1			23.9447	270	161
1126.75	69.0464	84.2				896	89.4	94.1			23.9762	279	160
1127.24	68.9933	84.2				897	89.4	94.1			24.0076	290	159
1127.72	68.9376	84.2				897	89.4	94.1			24.0391	285	167
1128.2	68.8795	84.2				898	89.4	94.1			24.0706	277	185
1128.68	68.8192	84.2				898	89.4	94.1			24.1021	284	156
1129.16	68.7567	84.2				899	89.4	94.1			24.1335	265	164
1129.65	68.6922	84.2				899	89.4	94.1			24.165	265	154
1130.13	68.6257	84.2				900	89.4	94.1			24.1965	298	173
1130.61	68.5571	84.2				900	89.4	94.1			24.2279	282	166
1131.09	68.4864	84.2				901	89.4	94.1			24.2594	286	174
1131.58	68.4134	84.2				901	89.3	94.1			24.2909	299	193
1132.06	68.3381	84.2				902	89.3	94.1			24.3224	303	171
1132.54	68.2605	84.2				902	89.3	94			24.3538	285	163
1133.02	68.1808	84.1				903	89.3	94			24.3853	294	159
1133.5	68.0992	84.1				903	89.3	94			24.4168	316	150
1133.99	68.0162	84.1				904	89.3	94			24.4482	255	187
1134.47	67.9319	84.1				904	89.3	94			24.4797	269	161
1134.95	67.8466	84.1				904	89.3	94			24.5112	269	171
1135.43	67.7604	84.1				905	89.3	94			24.5426	290	150
1135.91	67.6732	84				905	89.3	94			24.5741	252	161
1136.4	67.5851	84				906	89.3	94			24.6056	271	197
1136.88	67.496	84				906	89.3	94			24.637	289	165
1137.36	67.4058	84				907	89.3	94			24.6685	305	201
1137.84	67.3143	83.9				907	89.3	94			24.7	263	183
1138.33	67.2212	83.9				908	89.3	94			24.7314	298	169
1138.81	67.1263	83.9				908	89.3	94			24.7629	280	189
1139.29	67.029	83.8				909	89.3	94			24.7943	290	180
1139.77	66.9289	83.8				909	89.2	94			24.8258	300	166
1140.25	66.8256	83.8				910	89.2	94			24.8573	285	173
1140.74	66.7187	83.7				910	89.2	93.9			24.8887	294	174
1141.22	66.6079	83.7				911	89.2	93.9			24.9202	297	188
1141.7	66.4928	83.6				911	89.1	93.9			24.9516	281	179
1142.18	66.3735	83.6				912	89.1	93.9			24.9831	281	174
1142.66	66.2498	83.5				912	89.1	93.9			25.0145	252	202
1143.15	66.1219	83.5				913	89.1	93.9			25.046	293	166
1143.63	65.99	83.4				913	89	93.9			25.0775	261	171
1144.11	65.8546	83.4				914	89	93.9			25.1089	299	185
1144.59	65.7159	83.3				914	89	93.9			25.1404	276	175
1145.08	65.5744	83.3				915	89	93.9			25.1718	272	166
1145.56	65.4306	83.2				915	89	93.9			25.2033	285	180
1146.04	65.2847	83.2				916	88.9	93.9			25.2347	301	195
1146.52	65.1367	83.1				916	88.9	93.9			25.2662	261	168
1147	64.9865	83.1				917	88.9	93.8			25.2976	276	169
1147.49	64.834	83				917	88.8	93.8			25.3291	229	169
1147.97	64.6787	82.9				918	88.8	93.8			25.3605	269	153
1148.45	64.5207	82.9				918	88.8	93.8			25.392	268	168
1148.93	64.3598	82.8				918	88.7	93.8			25.4234	256	179
1149.41	64.1963	82.7				919	88.7	93.8			25.4549	271	177
1149.9	64.0305	82.6				919	88.6	93.7			25.4864	250	164
1150.38	63.8631	82.5				920	88.6	93.7			25.5178	254	168
1150.86	63.6945	82.5				920	88.5	93.7			25.5493	256	178
1151.34	63.5254	82.4				921	88.5	93.7			25.5807	266	171
1151.83	63.3562	82.3				921	88.5	93.7			25.6122	269	182
1152.31	63.1872	82.2				922	88.4	93.7			25.6436	251	164
1152.79	63.0189	82.1				922	88.4	93.7			25.6751	236	175
1153.27	62.8517	82				923	88.4	93.6			25.7065	277	186
1153.75	62.6858	81.9				923	88.3	93.6			25.738	252	180
1154.24	62.5216	81.8				924	88.3	93.6			25.7694	236	187
1154.72	62.3594	81.7				924	88.3	93.6			25.8009	266	164
1155.2	62.1993	81.6				925	88.2	93.6			25.8323	248	166
1155.68	62.0413	81.5				925	88.2	93.6			25.8638	251	182
1156.16	61.8854	81.4				926	88.2	93.6			25.8952	260	194
1156.65	61.7313	81.3				926	88.1	93.5			25.9267	244	157
1157.13	61.579	81.2				927	88.1	93.5			25.9581	271	157
1157.61	61.4282	81.1				927	88.1	93.5			25.9896	232	171
1158.09	61.2788	81				928	88	93.5			26.021	251	169
1158.58	61.1304	80.9				928	88	93.5			26.0525	222	147
1159.06	60.9829	80.8				929	88	93.5			26.0839	244	171
1159.54	60.836	80.7				929	88	93.5			26.1154	254	147
1160.02	60.6895	80.6				930	88	93.5			26.1468	261	179
1160.5	60.5434	80.5				930	88	93.4			26.1783	231	162
1160.99	60.3977	80.4				931	88	93.4			26.2097	243	173
1161.47	60.2523	80.3				931	88	93.4			26.2412	249	152
1161.95	60.1075	80.3				931	88	93.4			26.2726	227	172
1162.43	59.9629	80.2				932	88	93.4			26.3041	260	167
1162.91	59.8186	80.1				932	88	93.4			26.3355	248	182
1163.4	59.6742	80				933	88	93.4			26.367	215	146
1163.88	59.5297	79.9				933	88	93.4			26.3984	242	153
1164.36	59.3854	79.8				934	88	93.4			26.4299	261	157
1164.84	59.2418	79.7				934	88	93.4			26.4613	261	144
1165.33	59.0997	79.6				935	88	93.4			26.4928	231	162
1165.81	58.9605	79.4				935	88	93.4			26.5242	246	154
1166.29	58.8254	79.3				936	88	93.3			26.5557	251	171
1166.77	58.6961	79.2				936	88	93.3			26.5872	256	155
1167.25	58.5741	79.1				937	88	93.3			26.6186	241	146
1167.74	58.4613	79				937	88	93.3			26.6501	258	182
1168.22	58.36	78.9				938	88	93.3			26.6815	225	165
1168.7	58.2726	78.8				938	88	93.3			26.713	209	164
1169.18	58.202	78.7				939	88	93.2			26.7444	240	160
1169.66	58.1508	78.6				939	88	93.2			26.7759	266	156
1170.15	58.1214	78.5				940	88	93.2			26.8073	237	151
1170.63	58.1161	78.5				940	88	93.2			26.8388	245	153
1171.11	58.1363	78.4				941	88	93.2			26.8702	253	147
1171.59	58.1831	78.4				941	88	93.2			26.9017	224	143
1172.08	58.2569	78.4				942	88	93.2			26.9332	239	136
1172.56	58.3576	78.4				942	88	93.2			26.9646	234	141
1173.04	58.4848	78.4				943	88	93.2			26.9961	230	140
1173.52	58.6371	78.4				943	88	93.2			27.0275	245	174
1174	58.8127	78.5				944	88	93.2			27.059	232	157
1174.49	59.0091	78.6				944	87.9	93.2			27.0905	224	165
1174.97	59.2233	78.7				945	87.9	93.1			27.1219	263	177
1175.45	59.4522	78.9				945	87.9	93.1			27.1534	215	157
1175.93	59.6922	79				945	87.9	93.1			27.1848	254	156
1176.41	59.9398	79.2				946	87.9	93.1			27.2163	252	146
1176.9	60.1915	79.4				946	87.9	93.1			27.2477	224	153
1177.38	60.4437	79.5				947	87.9	93.1			27.2792	241	163
1177.86	60.6926	79.7				947	87.9	93.1			27.3107	211	151
1178.34	60.9347	80				948	87.9	93.1			27.3421	251	144
1178.83	61.1668	80.2				948	87.8	93.1			27.3736	223	161
1179.31	61.386	80.4				949	87.8	93.1			27.4051	229	148
1179.79	61.5903	80.6				949	87.8	93.1			27.4365	236	148
1180.27	61.7781	80.8				950	87.8	93.1			27.468	242	147
1180.75	61.9483	80.9				950	87.8	93.1			27.4994	247	150
1181.24	62.1003	81.1				951	87.7	93.2			27.5309	251	130
1181.72	62.2335	81.3				951	87.7	93.2			27.5624	218	175
1182.2	62.3476	81.4				952	87.7	93.2			27.5938	246	142
1182.68	62.4426	81.5				952	87.7	93.2			27.6253	252	145
1183.16	62.5187	81.6				953	87.7	93.2			27.6568	241	139
1183.65	62.5764	81.8				953	87.6	93.2			27.6883	216	132
1184.13	62.6166	81.8				954	87.6	93.3			27.7197	260	138
1184.61	62.6404	81.9				954	87.6	93.3			27.7512	205	151
1185.09	62.649	82				955	87.6	93.3			27.7827	246	149
1185.58	62.6435	82.1				955	87.6	93.3			27.8141	194	162
1186.06	62.625	82.1				956	87.6	93.3			27.8456	216	174
1186.54	62.5947	82.2				956	87.6	93.3			27.8771	243	140
1187.02	62.5534	82.2				957	87.5	93.3			27.9086	251	161
1187.5	62.502	82.3				957	87.5	93.3			27.94	206	116
1187.99	62.4415	82.3				958	87.5	93.3			27.9715	237	140
1188.47	62.3723	82.3				958	87.5	93.3			28.003	227	149
1188.95	62.2951	82.3				958	87.5	93.3			28.0345	249	159
1189.43	62.2099	82.4				959	87.5	93.3			28.066	226	145
1189.91	62.1167	82.4				959	87.4	93.4			28.0974	232	151
1190.4	62.0155	82.4				960	87.4	93.4			28.1289	235	149
1190.88	61.9062	82.4				960	87.4	93.4			28.1604	233	151
1191.36	61.7886	82.4				961	87.4	93.4			28.1919	204	135
1191.84	61.6626	82.4				961	87.3	93.4			28.2234	200	158
1192.33	61.5284	82.4				962	87.3	93.4			28.2548	242	152
1192.81	61.3855	82.3				962	87.3	93.4			28.2863	201	162
1193.29	61.2339	82.3				963	87.2	93.4			28.3178	232	132
1193.77	61.0731	82.3				963	87.2	93.5			28.3493	225	162
1194.25	60.9027	82.2				964	87.1	93.5			28.3808	203	139
1194.73	60.7221	82.2				964	87.1	93.5			28.4123	210	139
1195.22	60.5313	82.1				965	87	93.5			28.4438	243	135
1195.7	60.33	82.1				965	87	93.5			28.4753	243	147
1196.18	60.1183	82				966	86.9	93.5			28.5068	214	145
1196.66	59.8964	82				966	86.8	93.5			28.5382	220	140
1197.15	59.6644	81.9				967	86.8	93.5			28.5697	231	153
1197.63	59.4224	81.8				967	86.7	93.5			28.6012	221	134
1198.11	59.1705	81.7				968	86.7	93.5			28.6327	223	139
1198.59	58.9084	81.6				968	86.6	93.5			28.6642	214	162
1199.08	58.6364	81.5				969	86.5	93.5			28.6957	245	133
1199.56	58.3546	81.4				969	86.5	93.5			28.7272	215	134
1200.04	58.0634	81.3				970	86.4	93.5			28.7587	257	142
1200.52	57.7635	81.2				970	86.3	93.5			28.7902	203	139
1201	57.4554	81.1				971	86.3	93.5			28.8217	226	111
1201.48	57.1397	81				971	86.2	93.5			28.8532	218	155
1201.97	56.8169	80.8				972	86.1	93.6			28.8847	196	134
1202.45	56.4872	80.7				972	86.1	93.6			28.9163	229	145
1202.93	56.1512	80.5				972	86	93.6			28.9477	215	143
1203.41	55.8092	80.4				973	86	93.6			28.9793	216	141
1203.9	55.4619	80.2				973	85.9	93.6			29.0108	255	133
1204.38	55.1099	80				974	85.9	93.6			29.0423	222	156
1204.86	54.7539	79.8				974	85.9	93.6			29.0738	229	143
1205.34	54.394	79.7				975	85.8	93.6			29.1053	210	146
1205.83	54.0305	79.5				975	85.8	93.6			29.1368	218	133
1206.31	53.6633	79.3				976	85.8	93.6			29.1684	218	131
1206.79	53.2923	79.1				976	85.9	93.6			29.1999	242	150
1207.27	52.9173	78.9				977	85.9	93.6			29.2314	211	137
1207.75	52.5385	78.7				977	85.9	93.6			29.2629	196	140
1208.23	52.156	78.5				978	86	93.6			29.2944	210	127
1208.72	51.7702	78.3				978	86	93.6			29.3259	196	151
1209.2	51.3809	78.1				979	86.1	93.6			29.3575	223	128
1209.68	50.988	77.9				979	86.1	93.6			29.389	231	160
1210.16	50.5914	77.6				980	86.2	93.6			29.4205	226	146
1210.65	50.1908	77.4				980	86.3	93.6			29.452	204	148
1211.13	49.7866	77.2				981	86.4	93.6			29.4836	210	141
1211.61	49.3793	76.9				981	86.4	93.6			29.5151	207	144
1212.09	48.9697	76.7				982	86.5	93.6			29.5466	216	142
1212.58	48.5587	76.4				982	86.6	93.6			29.5782	209	142
1213.06	48.1472	76.1				983	86.6	93.6			29.6097	220	147
1213.54	47.736	75.9				983	86.7	93.6			29.6412	234	154
1214.02	47.3255	75.6				984	86.7	93.6			29.6728	218	141
1214.5	46.9164	75.3				984	86.8	93.6			29.7043	210	132
1214.98	46.5096	75				985	86.8	93.5			29.7358	180	143
1215.47	46.106	74.7				985	86.8	93.5			29.7674	220	137
1215.95	45.7066	74.3				985	86.8	93.5			29.7989	202	153
1216.43	45.3123	74				986	86.8	93.5			29.8304	208	132
1216.91	44.9233	73.7				986	86.8	93.5			29.862	223	144
1217.4	44.5396	73.4				987	86.8	93.5			29.8935	235	145
1217.88	44.1609	73				987	86.7	93.5			29.925	207	136
1218.36	43.7869	72.7				988	86.7	93.5			29.9566	226	138
1218.84	43.4176	72.3				988	86.6	93.5			29.9881	224	156
1219.32	43.0532	72				989	86.5	93.5			30.0197	226	145
1219.81	42.6945	71.6				989	86.4	93.4			30.0512	195	153
1220.29	42.3418	71.3				990	86.3	93.4			30.0827	226	113
1220.77	41.9954	70.9				990	86.2	93.4			30.1143	202	136
1221.25	41.6551	70.5				991	86.1	93.3			30.1458	206	123
1221.73	41.3207	70.1				991	86	93.3			30.1774	193	124
1222.22	40.9918	69.7				992	85.8	93.3			30.2089	225	138
1222.7	40.6689	69.3				992	85.7	93.3			30.2404	215	138
1223.18	40.3526	68.9				993	85.6	93.2			30.272	203	129
1223.66	40.0443	68.5				993	85.6	93.2			30.3035	184	142
1224.15	39.745	68				994	85.5	93.2			30.335	209	142
1224.63	39.4559	67.6				994	85.4	93.2			30.3666	236	118
1225.11	39.1774	67.1				995	85.4	93.1			30.3981	201	157
1225.59	38.91	66.7				995	85.3	93.1			30.4296	211	147
1226.07	38.6539	66.2				996	85.3	93.1			30.4612	210	136
1226.56	38.4096	65.7				996	85.2	93.1			30.4927	202	139
1227.04	38.1778	65.3				997	85.2	93.1			30.5242	206	138
1227.52	37.9593	64.8				997	85.2	93.1			30.5558	206	143
1228	37.7546	64.3				998	85.2	93			30.5873	183	143
1228.48	37.5642	63.9				998	85.2	93			30.6189	206	144
1228.97	37.3879	63.4				999	85.2	93			30.6504	220	140
1229.45	37.2256	63				999	85.1	92.9			30.6819	219	119
1229.93	37.0772	62.5				999	85.1	92.9			30.7135	193	123
1230.41	36.9432	62.1				1000	85.1	92.8			30.745	206	147
1230.9	36.8244	61.7				1000	85.1	92.7			30.7765	192	141
1231.38	36.7219	61.3				1000	85.2	92.7			30.8081	196	144
1231.86	36.6365	60.9				1000	85.2	92.6			30.8396	206	128
1232.34	36.5686	60.5				1000	85.2	92.6			30.8711	192	125
1232.82	36.5184	60.1				1000	85.2	92.5			30.9026	185	142
1233.31	36.4856	59.7				1000	85.3	92.5			30.9342	183	146
1233.79	36.4703	59.4				1000	85.3	92.4			30.9657	190	158
1234.27	36.4732	59.1				1000	85.3	92.3			30.9972	211	138
1234.75	36.4953	58.8				1000	85.4	92.3			31.0287	192	123
1235.23	36.5378	58.5				1000	85.4	92.2			31.0602	218	128
1235.72	36.6019	58.3				1010	85.5	92.1			31.0918	199	132
1236.2	36.6883	58.1				1010	85.5	92.1			31.1233	203	144
1236.68	36.7971	57.9				1010	85.5	92			31.1548	213	123
1237.16	36.9281	57.7				1010	85.5	91.9			31.1863	196	137
1237.65	37.0813	57.6				1010	85.5	91.8			31.2178	228	118
1238.13	37.2568	57.5				1010	85.6	91.8			31.2494	196	114
1238.61	37.4547	57.5				1010	85.6	91.7			31.2809	180	119
1239.09	37.6752	57.5				1010	85.6	91.6			31.3124	206	107
1239.57	37.9181	57.5				1010	85.6	91.6			31.3439	192	131
1240.06	38.1827	57.5				1010	85.6	91.5			31.3754	218	133
1240.54	38.4676	57.6				1010	85.6	91.4			31.4069	201	147
1241.02	38.7712	57.8				1010	85.6	91.4			31.4384	208	129
1241.5	39.0921	57.9				1010	85.6	91.3			31.4699	228	158
1241.98	39.4287	58.1				1010	85.6	91.3			31.5014	204	138
1242.47	39.7798	58.3				1010	85.6	91.3			31.5329	178	149
1242.95	40.1439	58.6				1010	85.6	91.3			31.5644	224	127
1243.43	40.5189	58.9				1010	85.6	91.3			31.5959	181	127
1243.91	40.9023	59.1				1010	85.6	91.3			31.6274	182	137
1244.4	41.2908	59.5				1010	85.6	91.3			31.6589	205	120
1244.88	41.6813	59.8				1010	85.6	91.3			31.6904	183	136
1245.36	42.0708	60.1				1010	85.7	91.3			31.7219	193	130
1245.84	42.4569	60.5				1020	85.7	91.3			31.7534	211	138
1246.32	42.8378	60.8				1020	85.8	91.4			31.7848	197	111
1246.81	43.2119	61.2				1020	85.8	91.4			31.8163	204	117
1247.29	43.5778	61.5				1020	85.9	91.4			31.8478	183	127
1247.77	43.9339	61.8				1020	85.9	91.5			31.8793	201	133
1248.25	44.2788	62.2				1020	86	91.5			31.9108	200	137
1248.73	44.6113	62.5				1020	86	91.6			31.9422	194	129
1249.22	44.9306	62.8				1020	86.1	91.6			31.9737	189	131
1249.7	45.2364	63.1				1020	86.1	91.7			32.0052	171	112
1250.18	45.5289	63.3				1020	86.2	91.7			32.0367	169	142
1250.66	45.8086	63.6				1020	86.2	91.8			32.0681	180	110
1251.15	46.0757	63.9				1020	86.2	91.8			32.0996	188	122
1251.63	46.3304	64.1				1020	86.3	91.9			32.131	190	133
1252.11	46.5727	64.4				1020	86.3	91.9			32.1625	177	113
1252.59	46.8023	64.6				1020	86.3	91.9			32.1939	220	152
1253.07	47.0196	64.8				1020	86.3	92			32.2254	195	134
1253.56	47.2251	65				1020	86.3	92			32.2568	184	106
1254.04	47.4196	65.2				1020	86.3	92			32.2883	187	119
1254.52	47.6041	65.4				1020	86.3	92			32.3197	189	135
1255	47.7792	65.6				1020	86.3	92			32.3512	185	131
1255.48	47.9452	65.8				1030	86.2	92			32.3826	195	119
1255.97	48.1024	65.9				1030	86.2	92			32.414	198	125
1256.45	48.2508	66.1				1030	86.2	92			32.4455	202	120
1256.93	48.3907	66.2				1030	86.2	92			32.4769	170	126
1257.41	48.5232	66.4				1030	86.1	92			32.5083	203	125
1257.89	48.6493	66.5				1030	86.1	92			32.5397	205	126
1258.38	48.7707	66.6				1030	86	92			32.5712	206	122
1258.86	48.8889	66.8				1030	86	92			32.6026	193	135
1259.34	49.0052	66.9				1030	85.9	92			32.634	188	110
1259.82	49.1209	67				1030	85.9	92			32.6654	204	141
1260.31	49.237	67.1				1030	85.8	92			32.6968	191	134
1260.79	49.3546	67.3				1030	85.8	92			32.7282	191	118
1261.27	49.4749	67.4				1030	85.7	92			32.7596	188	103
1261.75	49.5994	67.5				1030	85.7	92			32.791	164	119
1262.23	49.729	67.7				1030	85.6	92			32.8224	209	112
1262.72	49.8646	67.8				1030	85.6	92			32.8538	176	131
1263.2	50.0067	68				1030	85.5	92			32.8852	165	127
1263.68	50.155	68.1				1030	85.5	92			32.9166	187	120
1264.16	50.3094	68.3				1030	85.4	92			32.9479	200	119
1264.64	50.4695	68.5				1030	85.4	92			32.9793	177	114
1265.13	50.6353	68.6				1030	85.3	92			33.0107	159	127
1265.61	50.8067	68.8				1040	85.3	92			33.0421	175	129
1266.09	50.9836	68.9				1040	85.2	92			33.0734	190	123
1266.57	51.1655	69.1				1040	85.1	92			33.1048	190	129
1267.06	51.352	69.3				1040	85.1	91.9			33.1361	173	112
1267.54	51.5422	69.4				1040	85	91.9			33.1675	168	123
1268.02	51.7353	69.6				1040	84.9	91.9			33.1988	168	126
1268.5	51.9307	69.8				1040	84.9	91.9			33.2302	185	128
1268.98	52.1282	69.9				1040	84.8	91.9			33.2615	151	130
1269.47	52.3277	70.1				1040	84.8	91.8			33.2929	189	117
1269.95	52.5292	70.3				1040	84.7	91.8			33.3242	150	113
1270.43	52.7326	70.5				1040	84.7	91.8			33.3555	176	126
1270.91	52.9376	70.7				1040	84.6	91.8			33.3869	177	110
1271.39	53.1435	70.8				1040	84.6	91.7			33.4182	175	113
1271.88	53.3499	71				1040	84.5	91.7			33.4495	176	117
1272.36	53.5564	71.2				1040	84.5	91.7			33.4808	166	116
1272.84	53.7627	71.4				1040	84.4	91.6			33.5121	179	132
1273.32	53.9691	71.6				1040	84.4	91.6			33.5434	170	124
1273.81	54.1756	71.8				1040	84.4	91.6			33.5747	172	110
1274.29	54.3823	71.9				1040	84.3	91.5			33.606	180	127
1274.77	54.5891	72.1				1040	84.3	91.5			33.6373	168	112
1275.25	54.7958	72.3				1040	84.2	91.5			33.6686	184	108
1275.73	55.0018	72.4				1050	84.2	91.4			33.6998	181	125
1276.22	55.2071	72.6				1050	84.2	91.4			33.7311	134	113
1276.7	55.4112	72.8				1050	84.1	91.4			33.7624	174	128
1277.18	55.614	72.9				1050	84.1	91.3			33.7937	175	116
1277.66	55.8154	73.1				1050	84.1	91.3			33.8249	170	100
1278.14	56.0149	73.3				1050	84.1	91.3			33.8562	148	119
1278.63	56.2124	73.4				1050	84.1	91.2			33.8874	204	103
1279.11	56.4074	73.6				1050	84	91.2			33.9187	156	123
1279.59	56.5994	73.8				1050	84	91.2			33.9499	157	113
1280.07	56.7882	73.9				1050	84	91.1			33.9812	176	117
1280.56	56.9733	74.1				1050	84	91.1			34.0124	168	120
1281.04	57.1545	74.3				1050	83.9	91.1			34.0436	149	120
1281.52	57.3313	74.4				1050	83.9	91			34.0749	155	97
1282	57.5031	74.6				1050	83.8	91			34.1061	177	106
1282.48	57.6692	74.7				1050	83.8	91			34.1373	173	112
1282.97	57.8287	74.8				1050	83.8	91			34.1685	155	113
1283.45	57.9813	75				1050	83.7	90.9			34.1997	173	142
1283.93	58.1265	75.1				1050	83.7	90.9			34.2309	167	119
1284.41	58.2644	75.2				1050	83.6	90.9			34.2621	159	102
1284.89	58.395	75.4				1050	83.6	90.9			34.2933	159	117
1285.38	58.5188	75.5				1050	83.6	90.9			34.3245	151	95
1285.86	58.636	75.6				1060	83.5	90.9			34.3557	177	122
1286.34	58.7465	75.7				1060	83.5	90.9			34.3869	152	127
1286.82	58.8505	75.8				1060	83.5	90.9			34.4181	148	116
1287.31	58.9477	75.9				1060	83.4	91			34.4493	160	103
1287.79	59.0381	76				1060	83.4	91			34.4805	147	125
1288.27	59.1216	76				1060	83.4	91			34.5116	174	115
1288.75	59.1985	76.1				1060	83.4	91.1			34.5428	162	113
1289.23	59.269	76.2				1060	83.3	91.1			34.574	182	112
1289.72	59.3332	76.3				1060	83.3	91.1			34.6052	152	108
1290.2	59.3915	76.4				1060	83.3	91.2			34.6363	155	103
1290.68	59.444	76.4				1060	83.2	91.2			34.6675	149	108
1291.16	59.491	76.5				1060	83.2	91.2			34.6986	132	106
1291.64	59.5326	76.6				1060	83.2	91.3			34.7298	187	96
1292.13	59.569	76.6				1060	83.2	91.3			34.761	142	112
1292.61	59.6006	76.7				1060	83.1	91.3			34.7921	173	103
1293.09	59.6275	76.7				1060	83.1	91.3			34.8233	147	124
1293.57	59.6498	76.8				1060	83.1	91.3			34.8544	177	99
1294.06	59.6678	76.8				1060	83.1	91.3			34.8856	179	99
1294.54	59.6816	76.8				1060	83.1	91.3			34.9167	153	112
1295.02	59.6913	76.8				1060	83.1	91.4			34.9478	153	115
1295.5	59.6973	76.9				1070	83.1	91.4			34.979	176	110
1295.98	59.6998	76.9				1070	83	91.4			35.0101	158	115
1296.47	59.6992	76.9				1070	83	91.4			35.0412	156	106
1296.95	59.6959	76.9				1070	83	91.4			35.0724	154	91
1297.43	59.6902	76.9				1070	83	91.4			35.1035	151	100
1297.91	59.6821	76.9				1070	83	91.4			35.1347	138	111
1298.39	59.6718	76.9				1070	83	91.4			35.1658	166	110
1298.88	59.6591	76.9				1070	83.1	91.4			35.1969	146	95
1299.36	59.644	76.9				1070	83.1	91.4			35.228	143	109
1299.84	59.6268	76.9				1070	83.1	91.4			35.2592	147	105
1300.32	59.6075	76.9				1070	83.1	91.4			35.2903	158	129
1300.81	59.5864	76.9				1070	83.2	91.4			35.3214	145	99
1301.29	59.5634	76.9				1070	83.2	91.4			35.3525	185	125
1301.77	59.5386	76.9				1070	83.2	91.4			35.3836	173	101
1302.25	59.5119	76.9				1070	83.3	91.4			35.4148	163	93
1302.73	59.483	76.8				1070	83.3	91.5			35.4459	170	84
1303.22	59.4517	76.8				1070	83.4	91.5			35.477	137	109
1303.7	59.4182	76.8				1070	83.5	91.5			35.5081	144	101
1304.18	59.3825	76.8				1070	83.5	91.5			35.5392	158	97
1304.66	59.3449	76.8				1070	83.6	91.5			35.5703	141	111
1305.14	59.3059	76.7				1070	83.7	91.5			35.6015	185	111
1305.63	59.2659	76.7				1080	83.8	91.6			35.6326	126	109
1306.11	59.2249	76.7				1080	83.8	91.6			35.6637	136	88
1306.59	59.1833	76.7				1080	83.9	91.6			35.6948	149	90
1307.07	59.1408	76.6				1080	84	91.6			35.7259	154	99
1307.56	59.0974	76.6				1080	84.1	91.6			35.757	164	106
1308.04	59.0528	76.6				1080	84.2	91.6			35.7882	144	104
1308.52	59.0069	76.6				1080	84.3	91.6			35.8193	138	116
1309	58.9593	76.5				1080	84.4	91.6			35.8504	165	91
1309.48	58.9099	76.5				1080	84.5	91.7			35.8815	138	86
1309.97	58.8583	76.5				1080	84.6	91.7			35.9126	151	94
1310.45	58.8045	76.4				1080	84.7	91.7			35.9437	138	101
1310.93	58.7483	76.4				1080	84.8	91.7			35.9748	130	92
1311.41	58.6898	76.3				1080	84.9	91.8			36.006	131	87
1311.89	58.6292	76.3				1080	85	91.8			36.0371	157	80
1312.38	58.5666	76.2				1080	85.1	91.9			36.0682	150	86
1312.86	58.5021	76.2				1080	85.2	91.9			36.0993	128	88
1313.34	58.4358	76.2				1080	85.4	91.9			36.1304	160	74
1313.82	58.3675	76.1				1080	85.5	92			36.1615	151	86
1314.31	58.2972	76.1				1080	85.6	92			36.1927	146	96
1314.79	58.2247	76.1				1080	85.7	92.1			36.2238	115	95
1315.27	58.1501	76				1080	85.8	92.1			36.2549	135	82
1315.75	58.0735	76				1090	85.9	92.2			36.286	161	101
1316.23	57.9949	76				1090	86	92.2			36.3171	150	88
1316.72	57.9142	75.9				1090	86.1	92.2			36.3483	137	105
1317.2	57.831	75.9				1090	86.1	92.2			36.3794	150	87
1317.68	57.7445	75.9				1090	86.2	92.3			36.4105	167	105
1318.16	57.6534	75.9				1090	86.3	92.3			36.4417	138	100
1318.64	57.5562	75.9				1090	86.4	92.3			36.4728	172	106
1319.13	57.4511	75.9				1090	86.4	92.3			36.5039	131	85
1319.61	57.3366	75.9				1090	86.5	92.4			36.535	146	101
1320.09	57.2109	75.9				1090	86.6	92.4			36.5662	139	76
1320.57	57.0725	75.9				1090	86.6	92.4			36.5973	156	81
1321.06	56.9197	75.8				1090	86.7	92.4			36.6284	157	87
1321.54	56.7509	75.8				1090	86.8	92.4			36.6596	155	86
1322.02	56.5642	75.8				1090	86.8	92.4			36.6907	150	101
1322.5	56.3582	75.7				1090	86.9	92.5			36.7219	121	78
1322.98	56.1314	75.6				1090	86.9	92.4			36.753	139	109
1323.47	55.8829	75.5				1090	86.9	92.4			36.7841	161	97
1323.95	55.612	75.4				1090	86.9	92.4			36.8153	165	104
1324.43	55.3186	75.2				1090	87	92.4			36.8464	172	124
1324.91	55.0028	75				1090	87	92.4			36.8776	143	101
1325.39	54.6654	74.7				1090	87	92.4			36.9087	146	118
1325.88	54.3074	74.5				1100	87	92.4			36.9399	149	85
1326.36	53.9309	74.2				1100	87	92.4			36.971	133	99
1326.84	53.5387	73.8				1100	86.9	92.4			37.0022	157	84
1327.32	53.1348	73.4				1100	86.9	92.3			37.0334	134	83
1327.81	52.724	73				1100	86.9	92.3			37.0645	136	81
1328.29	52.3115	72.6				1100	86.9	92.3			37.0957	165	91
1328.77	51.9027	72.1				1100	86.9	92.3			37.1269	154	90
1329.25	51.5027	71.6				1100	86.9	92.3			37.158	133	96
1329.73	51.1171	71.1				1100	86.9	92.3			37.1892	134	99
1330.22	50.751	70.6				1100	86.9	92.3			37.2204	154	92
1330.7	50.41	70.1				1100	86.8	92.3			37.2516	140	109
1331.18	50.0999	69.7				1100	86.8	92.3			37.2827	154	99
1331.66	49.8266	69.3				1100	86.8	92.2			37.3139	149	110
1332.14	49.5954	68.9				1100	86.8	92.2			37.3451	132	79
1332.63	49.4113	68.5				1100	86.8	92.2			37.3763	128	101
1333.11	49.2786	68.2				1100	86.8	92.2			37.4075	152	110
1333.59	49.2013	68				1100	86.8	92.2			37.4387	148	95
1334.07	49.1834	67.8				1100	86.8	92.2			37.4699	126	83
1334.56	49.2284	67.7				1100	86.8	92.1			37.501	133	92
1335.04	49.3395	67.6				1100	86.8	92.1			37.5322	162	82
1335.52	49.5185	67.7				1110	86.8	92.1			37.5635	154	92
1336	49.7653	67.8				1110	86.8	92.1			37.5947	133	89
1336.48	50.0779	67.9				1110	86.8	92.1			37.6259	155	89
1336.97	50.4522	68.2				1110	86.9	92.1			37.6571	154	105
1337.45	50.8825	68.5				1110	86.9	92.1			37.6883	151	105
1337.93	51.3623	68.9				1110	86.9	92.1			37.7195	154	92
1338.41	51.8841	69.3				1110	86.9	92.1			37.7507	136	96
1338.89	52.44	69.8				1110	87	92.1			37.782	164	78
1339.38	53.0212	70.3				1110	87	92.1			37.8132	165	78
1339.86	53.619	70.9				1110	87	92.2			37.8444	143	74
1340.34	54.2238	71.4				1110	87	92.2			37.8757	131	86
1340.82	54.8264	72				1110	87	92.2			37.9069	149	86
1341.31	55.4182	72.6				1110	87	92.2			37.9382	129	95
1341.79	55.9913	73.1				1110	87.1	92.2			37.9694	141	79
1342.27	56.5392	73.6				1110	87.1	92.2			38.0007	133	69
1342.75	57.0567	74.1				1110	87.1	92.2			38.0319	134	87
1343.23	57.5398	74.5				1110	87.1	92.2			38.0632	147	90
1343.72	57.9857	74.9				1110	87.1	92.2			38.0945	162	83
1344.2	58.3931	75.3				1110	87.1	92.2			38.1257	167	88
1344.68	58.7627	75.6				1110	87	92.2			38.157	148	105
1345.16	59.0964	75.9				1110	87	92.2			38.1883	124	95
1345.64	59.3977	76.1				1120	87	92.2			38.2195	138	82
1346.13	59.6705	76.4				1120	87	92.2			38.2508	129	83
1346.61	59.918	76.6				1120	87	92.2			38.2821	131	77
1347.09	60.1429	76.8				1120	87	92.3			38.3134	130	99
1347.57	60.3466	77				1120	87	92.3			38.3447	154	89
1348.06	60.5295	77.2				1120	87	92.3			38.376	128	96
1348.54	60.6918	77.4				1120	87	92.3			38.4073	158	98
1349.02	60.8334	77.5				1120	87	92.3			38.4386	142	95
1349.5	60.9545	77.7				1120	87	92.3			38.47	126	87
1349.98	61.0553	77.8				1120	87	92.3			38.5013	141	90
1350.47	61.136	77.9				1120	87	92.3			38.5326	113	85
1350.95	61.1972	78				1120	87	92.3			38.5639	133	95
1351.43	61.2394	78.1				1120	87	92.3			38.5953	153	96
1351.91	61.2629	78.2				1120	87	92.3			38.6266	117	93
1352.39	61.2685	78.2				1120	87	92.3			38.658	143	91
1352.88	61.2568	78.3				1120	87	92.3			38.6893	121	80
1353.36	61.2284	78.3				1120	87	92.3			38.7207	168	92
1353.84	61.1842	78.3				1120	87	92.3			38.752	132	80
1354.32	61.1248	78.3				1120	87	92.3			38.7834	148	99
1354.81	61.051	78.3				1120	86.9	92.3			38.8148	138	86
1355.29	60.9633	78.3				1120	86.9	92.3			38.8461	160	83
1355.77	60.8622	78.2				1130	86.9	92.4			38.8775	137	87
1356.25	60.7475	78.2				1130	86.9	92.4			38.9089	155	88
1356.73	60.6185	78.2				1130	86.9	92.4			38.9403	121	102
1357.22	60.4741	78.1				1130	86.9	92.4			38.9717	155	101
1357.7	60.3126	78				1130	86.9	92.4			39.0031	148	114
1358.18	60.1329	77.9				1130	86.8	92.4			39.0345	129	76
1358.66	59.9345	77.8				1130	86.8	92.4			39.0659	163	77
1359.14	59.7179	77.6				1130	86.8	92.4			39.0973	147	95
1359.63	59.4845	77.4				1130	86.8	92.4			39.1288	143	77
1360.11	59.2364	77.2				1130	86.8	92.4			39.1602	143	89
1360.59	58.9758	77				1130	86.8	92.4			39.1916	138	88
1361.07	58.705	76.8				1130	86.7	92.3			39.2231	170	98
1361.56	58.426	76.5				1130	86.7	92.3			39.2545	159	78
1362.04	58.1404	76.3				1130	86.7	92.3			39.286	129	81
1362.52	57.8495	76.1				1130	86.7	92.3			39.3174	152	93
1363	57.5545	76				1130	86.6	92.3			39.3489	142	79
1363.48	57.2561	75.9				1130	86.6	92.3			39.3804	151	102
1363.97	56.9556	75.8				1130	86.6	92.3			39.4119	142	99
1364.45	56.6541	75.7				1130	86.5	92.3			39.4433	120	96
1364.93	56.3531	75.6				1130	86.5	92.3			39.4748	142	108
1365.41	56.0545	75.5				1130	86.4	92.3			39.5063	127	84
1365.89	55.7605	75.4				1140	86.4	92.2			39.5378	136	67
1366.38	55.473	75.2				1140	86.4	92.2			39.5694	166	88
1366.86	55.1936	75				1140	86.3	92.2			39.6009	144	79
1367.34	54.9231	74.8				1140	86.3	92.2			39.6324	147	84
1367.82	54.6608	74.6				1140	86.2	92.2			39.6639	147	84
1368.31	54.4054	74.4				1140	86.2	92.2			39.6955	123	82
1368.79	54.1549	74.2				1140	86.1	92.1			39.727	126	100
1369.27	53.9081	74				1140	86	92.1			39.7585	155	111
1369.75	53.6647	73.7				1140	86	92.1			39.7901	129	88
1370.23	53.4262	73.5				1140	85.9	92.1			39.8217	144	77
1370.71	53.1949	73.3				1140	85.9	92.1			39.8533	158	101
1371.2	52.9733	73.1				1140	85.8	92.1			39.8848	160	94
1371.68	52.7638	72.8				1140	85.8	92			39.9164	156	82
1372.16	52.5678	72.5				1140	85.7	92			39.948	--	101
1372.64	52.3858	72.3				1140	85.6	92			39.9796	148	84
1373.13	52.2173	72				1140	85.5	92			40.0112	141	94
1373.61	52.0614	71.8				1140	85.5	91.9			40.0428	152	116
1374.09	51.9169	71.6				1140	85.4	91.9			40.0744	140	75
1374.57	51.7825	71.4				1140	85.3	91.9			40.1061	147	80
1375.06	51.6573	71.3				1140	85.2	91.9			40.1377	143	90
1375.54	51.5403	71.2				1150	85.2	91.9			40.1694	144	94
1376.02	51.4305	71.1				1150	85.1	91.8			40.201	145	96
1376.5	51.3273	71				1150	85	91.8			40.2327	138	81
1376.98	51.2296	71				1150	84.9	91.8			40.2643	153	105
1377.46	51.1367	71				1150	84.8	91.7			40.296	170	73
1377.95	51.0474	70.9				1150	84.8	91.7			40.3277	140	91
1378.43	50.9603	70.8				1150	84.7	91.7			40.3594	157	78
1378.91	50.8738	70.8				1150	84.6	91.6			40.3911	130	93
1379.39	50.7856	70.7				1150	84.5	91.6			40.4228	138	93
1379.88	50.6933	70.6				1150	84.4	91.6			40.4545	169	110
1380.36	50.595	70.5				1150	84.3	91.5			40.4862	132	92
1380.84	50.4897	70.4				1150	84.2	91.5			40.5179	154	92
1381.32	50.3783	70.3				1150	84	91.5			40.5497	127	82
1381.81	50.2633	70.1				1150	83.9	91.4			40.5814	134	61
1382.29	50.1487	70				1150	83.8	91.4			40.6132	123	90
1382.77	50.0393	69.8				1150	83.7	91.4			40.6449	143	92
1383.25	49.9398	69.6				1150	83.6	91.3			40.6767	129	116
1383.73	49.8546	69.4				1150	83.5	91.3			40.7085	148	103
1384.21	49.7876	69.2				1150	83.4	91.3			40.7403	134	93
1384.7	49.7422	68.9				1150	83.3	91.2			40.7721	141	107
1385.18	49.7215	68.7				1150	83.2	91.2			40.8039	129	87
1385.66	49.7284	68.5				1160	83.1	91.2			40.8357	126	90
1386.14	49.7651	68.4				1160	83	91.1			40.8675	129	98
1386.63	49.8328	68.2				1160	82.9	91.1			40.8993	135	65
1387.11	49.9314	68.2				1160	82.8	91.1			40.9312	142	80
1387.59	50.0598	68.2				1160	82.7	91.1			40.963	144	82
1388.07	50.2157	68.3				1160	82.7	91			40.9949	135	102
1388.56	50.396	68.5				1160	82.6	91			41.0267	132	88
1389.04	50.5971	68.7				1160	82.5	91			41.0586	135	88
1389.52	50.815	68.9				1160	82.5	91			41.0905	119	103
1390	51.0453	69.2				1160	82.4	91			41.1224	104	95
1390.48	51.283	69.4				1160	82.3	90.9			41.1543	145	83
1390.96	51.5225	69.6				1160	82.3	90.9			41.1862	129	91
1391.45	51.7579	69.8				1160	82.3	90.9			41.2181	146	81
1391.93	51.984	69.9				1160	82.2	90.9			41.2501	132	93
1392.41	52.196	70.1				1160	82.2	90.9			41.282	138	98
1392.89	52.3907	70.2				1160	82.2	90.9			41.3139	147	91
1393.38	52.5658	70.3				1160	82.1	90.9			41.3459	122	100
1393.86	52.7191	70.4				1160	82.1	90.9			41.3779	145	87
1394.34	52.8489	70.5				1160	82.1	90.9			41.4098	132	87
1394.82	52.9528	70.6				1160	82.1	90.9			41.4418	123	91
1395.3	53.029	70.7				1160	82.1	90.9			41.4738	123	89
1395.79	53.0765	70.8				1170	82.1	90.9			41.5058	152	70
1396.27	53.095	71				1170	82.1	90.9			41.5378	143	86
1396.75	53.0855	71.1				1170	82.1	90.9			41.5699	129	84
1397.23	53.0492	71.2				1170	82.1	90.9			41.6019	124	91
1397.71	52.9876	71.3				1170	82.1	90.9			41.6339	129	86
1398.2	52.9016	71.4				1170	82.2	90.9			41.666	123	76
1398.68	52.7914	71.5				1170	82.2	90.9			41.6981	127	89
1399.16	52.6562	71.6				1170	82.2	90.9			41.7301	133	86
1399.64	52.4952	71.6				1170	82.3	90.9			41.7622	141	78
1400.13	52.3077	71.7				1170	82.3	90.9			41.7943	135	75
1400.61	52.0943	71.7				1170	82.4	91			41.8264	129	81
1401.09	51.8566	71.7				1170	82.5	91			41.8585	132	79
1401.57	51.5975	71.6				1170	82.6	91			41.8907	132	89
1402.05	51.3207	71.5				1170	82.6	91			41.9228	122	81
1402.54	51.0299	71.4				1170	82.8	91.1			41.9549	110	90
1403.02	50.729	71.1				1170	82.9	91.1			41.9871	129	82
1403.5	50.4216	70.9				1170	83	91.1			42.0193	122	80
1403.98	50.1109	70.6				1170	83.1	91.2			42.0514	131	91
1404.46	49.8	70.4				1170	83.2	91.2			42.0836	117	100
1404.95	49.4917	70.1				1170	83.4	91.2			42.1158	115	79
1405.43	49.1893	69.9				1170	83.5	91.3			42.148	123	78
1405.91	48.8966	69.6				1180	83.7	91.3			42.1803	136	93
1406.39	48.6185	69.4				1180	83.8	91.4			42.2125	143	87
1406.88	48.3606	69.1				1180	84	91.4			42.2447	150	88
1407.36	48.129	68.9				1180	84.1	91.5			42.277	112	78
1407.84	47.9296	68.7				1180	84.2	91.5			42.3092	134	83
1408.32	47.7683	68.5				1180	84.4	91.6			42.3415	143	89
1408.8	47.6497	68.2				1180	84.5	91.7			42.3738	149	103
1409.29	47.5775	68				1180	84.6	91.7			42.4061	141	76
1409.77	47.5536	67.8				1180	84.7	91.8			42.4384	144	79
1410.25	47.5784	67.7				1180	84.8	91.8			42.4707	124	79
1410.73	47.6511	67.5				1180	84.8	91.9			42.5031	154	88
1411.21	47.7697	67.5				1180	84.9	91.9			42.5354	137	77
1411.7	47.9318	67.5				1180	85	92			42.5678	135	64
1412.18	48.1344	67.5				1180	85	92			42.6001	129	85
1412.66	48.3751	67.6				1180	85	92			42.6325	120	82
1413.14	48.652	67.8				1180	85.1	92			42.6649	129	84
1413.63	48.9637	68				1180	85.1	92			42.6973	119	93
1414.11	49.3087	68.2				1180	85.1	92			42.7297	139	80
1414.59	49.685	68.4				1180	85.1	92			42.7621	129	72
1415.07	50.0887	68.6				1180	85.1	92			42.7946	135	101
1415.55	50.5143	68.8				1190	85.1	92			42.827	138	79
1416.04	50.9554	69				1190	85.1	92			42.8595	119	85
1416.52	51.4055	69.2				1190	85	92			42.892	129	91
1417	51.8583	69.4				1190	85	92			42.9244	118	88
1417.48	52.3081	69.6				1190	85	92			42.9569	145	96
1417.96	52.7502	69.9				1190	85	92			42.9894	134	87
1418.45	53.1807	70.2				1190	84.9	92			43.0219	131	76
1418.93	53.5963	70.6				1190	84.9	92			43.0545	122	93
1419.41	53.9941	71.1				1190	84.9	92			43.087	143	88
1419.89	54.3716	71.6				1190	84.8	92			43.1196	131	84
1420.38	54.7266	72				1190	84.8	92			43.1521	130	99
1420.86	55.0573	72.5				1190	84.7	92			43.1847	126	90
1421.34	55.3621	72.9				1190	84.7	92			43.2173	146	69
1421.82	55.6391	73.3				1190	84.6	92			43.2499	144	76
1422.3	55.8867	73.6				1190	84.6	92			43.2826	143	75
1422.79	56.1031	73.9				1190	84.5	91.9			43.3152	103	74
1423.27	56.2871	74.2				1190	84.5	91.9			43.3478	137	84
1423.75	56.4385	74.4				1190	84.4	91.9			43.3805	132	65
1424.23	56.5583	74.6				1190	84.3	91.9			43.4132	147	78
1424.71	56.6491	74.9				1190	84.3	91.9			43.4458	137	75
1425.2	56.714	75.1				1190	84.2	91.8			43.4785	119	89
1425.68	56.7551	75.3				1200	84.1	91.8			43.5112	146	81
1426.16	56.7732	75.4				1200	84	91.8			43.544	113	75
1426.64	56.7673	75.6				1200	83.9	91.7			43.5767	120	84
1427.12	56.7362	75.6				1200	83.8	91.7			43.6094	108	75
1427.61	56.6789	75.7				1200	83.7	91.7			43.6422	140	76
1428.09	56.5955	75.7				1200	83.6	91.6			43.675	140	78
1428.57	56.4875	75.7				1200	83.5	91.6			43.7077	139	97
1429.05	56.3578	75.6				1200	83.4	91.5			43.7405	135	85
1429.54	56.2097	75.6				1200	83.2	91.5			43.7733	113	83
1430.02	56.0462	75.5				1200	83.1	91.4			43.8061	124	92
1430.5	55.8686	75.5				1200	83	91.4			43.8389	106	89
1430.98	55.6756	75.4				1200	82.8	91.3			43.8717	131	86
1431.46	55.4642	75.4				1200	82.7	91.3			43.9046	127	79
1431.95	55.2317	75.3				1200	82.6	91.2			43.9374	130	84
1432.43	54.977	75.2				1200	82.4	91.1			43.9702	150	97
1432.91	54.7018	75.1				1200	82.2	91.1			44.003	150	83
1433.39	54.4094	74.9				1200	82.1	91			44.0359	153	74
1433.88	54.1038	74.6				1200	81.9	91			44.0687	134	86
1434.36	53.7887	74.3				1200	81.7	90.9			44.1015	131	78
1434.84	53.4672	74				1200	81.6	90.8			44.1344	135	80
1435.32	53.1417	73.6				1200	81.4	90.7			44.1672	127	67
1435.8	52.8139	73.3				1210	81.2	90.7			44.2	129	81
1436.29	52.4855	73				1210	81	90.6			44.2329	124	87
1436.77	52.1578	72.8				1210	80.8	90.5			44.2657	138	113
1437.25	51.8317	72.6				1210	80.6	90.4			44.2986	116	75
1437.73	51.5081	72.4				1210	80.4	90.4			44.3314	131	99
1438.21	51.1878	72.4				1210	80.2	90.3			44.3642	132	80
1438.7	50.8719	72.3				1210	80	90.2			44.397	124	103
1439.18	50.5621	72.2				1210	79.8	90.1			44.4299	130	97
1439.66	50.2609	72.2				1210	79.6	90.1			44.4627	152	101
1440.14	49.9711	72.1				1210	79.4	90			44.4955	131	76
1440.62	49.6949	72				1210	79.2	89.9			44.5283	141	76
1441.11	49.433	71.8				1210	79	89.8			44.5611	104	84
1441.59	49.1837	71.6				1210	78.8	89.8			44.5939	135	77
1442.07	48.9428	71.4				1210	78.6	89.7			44.6266	135	78
1442.55	48.7052	71.2				1210	78.4	89.6			44.6594	112	79
1443.04	48.4671	70.9				1210	78.2	89.5			44.6921	109	81
1443.52	48.2279	70.7				1210	78	89.4			44.7249	120	78
1444	47.9899	70.4				1210	77.8	89.3			44.7576	138	75
1444.48	47.7573	70.1				1210	77.6	89.2			44.7903	124	86
1444.96	47.5342	69.9				1210	77.4	89.1			44.8231	102	57
1445.45	47.3241	69.6				1210	77.2	89			44.8557	132	76
1445.93	47.1292	69.2				1220	77	88.9			44.8884	136	86
1446.41	46.951	68.9				1220	76.8	88.8			44.9211	134	69
1446.89	46.7906	68.6				1220	76.6	88.7			44.9537	112	78
1447.38	46.6491	68.4				1220	76.5	88.6			44.9864	104	74
1447.86	46.5281	68.1				1220	76.3	88.5			45.019	128	89
1448.34	46.4289	67.9				1220	76.1	88.4			45.0516	118	66
1448.82	46.3527	67.8				1220	76	88.3			45.0842	125	83
1449.3	46.2997	67.6				1220	75.8	88.2			45.1167	117	88
1449.79	46.2691	67.5				1220	75.7	88.1			45.1493	125	88
1450.27	46.2597	67.4				1220	75.5	88			45.1818	135	70
1450.75	46.2704	67.3				1220	75.4	87.9			45.2143	118	68
1451.23	46.3019	67.2				1220	75.3	87.8			45.2468	122	85
1451.71	46.3569	67.1				1220	75.1	87.7			45.2792	111	84
1452.2	46.4394	67				1220	75	87.6			45.3117	119	76
1452.68	46.5528	66.9				1220	74.9	87.5			45.3441	94	80
1453.16	46.6982	66.8				1220	74.8	87.4			45.3765	127	86
1453.64	46.8745	66.6				1220	74.6	87.3			45.4089	135	89
1454.12	47.0801	66.5				1220	74.5	87.2			45.4412	125	68
1454.61	47.3132	66.4				1220	74.4	87.1			45.4735	110	93
1455.09	47.5722	66.3				1220	74.3	87			45.5058	112	94
1455.57	47.8554	66.2				1230	74.2	87			45.538	112	91
1456.05	48.1607	66.3				1230	74.1	86.9			45.5703	103	83
1456.54	48.4849	66.4				1230	74	86.8			45.6025	102	78
1457.02	48.8237	66.6				1230	73.9	86.7			45.6347	112	71
1457.5	49.1727	67				1230	73.8	86.7			45.6668	100	80
1457.98	49.5271	67.5				1230	73.8	86.6			45.6989	107	78
1458.46	49.8828	68				1230	73.7	86.5			45.731	121	62
1458.95	50.2356	68.6				1230	73.7	86.5			45.7631	109	90
1459.43	50.5814	69.2				1230	73.6	86.4			45.7951	139	83
1459.91	50.9157	69.8				1230	73.6	86.4			45.8271	102	81
1460.39	51.2334	70.3				1230	73.6	86.3			45.859	100	67
1460.88	51.5289	70.8				1230	73.6	86.3			45.8909	98	86
1461.36	51.7973	71.1				1230	73.6	86.3			45.9228	129	72
1461.84	52.0357	71.4				1230	73.6	86.2			45.9547	116	90
1462.32	52.2441	71.6				1230	73.7	86.2			45.9865	120	76
1462.8	52.4259	71.8				1230	73.7	86.2			46.0183	122	84
1463.29	52.5862	71.9				1230	73.8	86.2			46.05	118	79
1463.77	52.7296	72				1230	73.9	86.1			46.0817	130	74
1464.25	52.8588	72.1				1230	74	86.1			46.1133	111	83
1464.73	52.9749	72.3				1230	74.1	86.1			46.145	135	66
1465.21	53.0784	72.4				1230	74.2	86.1			46.1765	100	97
1465.7	53.1698	72.6				1240	74.3	86.1			46.2081	123	94
1466.18	53.2497	72.8				1240	74.4	86.1			46.2396	127	86
1466.66	53.3178	73				1240	74.5	86.1			46.271	98	76
1467.14	53.3734	73.2				1240	74.7	86.1			46.3024	110	69
1467.62	53.4153	73.4				1240	74.8	86.2			46.3338	115	80
1468.11	53.4423	73.5				1240	74.9	86.2			46.3651	124	79
1468.59	53.4543	73.6				1240	75.1	86.2			46.3964	115	75
1469.07	53.4517	73.6				1240	75.2	86.2			46.4276	122	70
1469.55	53.4353	73.5				1240	75.3	86.3			46.4588	113	87
1470.04	53.4062	73.4				1240	75.5	86.3			46.49	114	95
1470.52	53.3651	73.2				1240	75.6	86.3			46.5211	122	68
1471	53.3122	73.1				1240	75.7	86.4			46.5521	122	92
1471.48	53.2471	72.9				1240	75.8	86.4			46.5831	105	90
1471.96	53.1689	72.8				1240	75.9	86.5			46.6141	124	68
1472.45	53.0771	72.8				1240	76	86.5			46.645	125	80
1472.93	52.9719	72.8				1240	76.1	86.6			46.6758	119	72
1473.41	52.8538	72.9				1240	76.2	86.6			46.7066	118	88
1473.89	52.7242	73				1240	76.3	86.6			46.7373	101	91
1474.38	52.5845	73.1				1240	76.4	86.7			46.768	88	76
1474.86	52.4354	73.3				1240	76.5	86.7			46.7987	121	83
1475.34	52.2772	73.5				1240	76.6	86.8			46.8293	111	67
1475.82	52.1088	73.6				1250	76.7	86.8			46.8598	92	73
1476.3	51.9281	73.8				1250	76.8	86.9			46.8903	115	75
1476.79	51.7322	74				1250	76.9	87			46.9207	102	76
1477.27	51.5182	74.1				1250	77	87			46.951	101	63
1477.75	51.2833	74.2				1250	77.1	87.1			46.9813	120	76
1478.23	51.0256	74.3				1250	77.1	87.1			47.0116	111	65
1478.71	50.7445	74.3				1250	77.2	87.2			47.0418	103	72
1479.2	50.4409	74.3				1250	77.3	87.2			47.072	95	61
1479.68	50.1166	74.3				1250	77.3	87.3			47.1021	104	87
1480.16	49.7739	74.2				1250	77.4	87.3			47.1322	135	87
1480.64	49.4144	74.1				1250	77.4	87.4			47.1623	132	85
1481.12	49.0392	74				1250	77.5	87.4			47.1924	113	69
1481.61	48.6488	73.9				1250	77.5	87.5			47.2224	92	71
1482.09	48.2433	73.7				1250	77.6	87.5			47.2524	107	65
1482.57	47.8233	73.6				1250	77.6	87.6			47.2823	118	72
1483.05	47.3897	73.4				1250	77.7	87.7			47.3123	106	68
1483.54	46.9436	73.2				1250	77.7	87.7			47.3422	92	75
1484.02	46.4848	73				1250	77.7	87.8			47.3722	104	72
1484.5	46.0116	72.7				1250	77.8	87.8			47.4021	80	67
1484.98	45.5204	72.4				1250	77.8	87.9			47.432	98	66
1485.46	45.0074	72.1				1260	77.8	87.9			47.4619	102	72
1485.95	44.4694	71.7				1260	77.8	88			47.4918	135	83
1486.43	43.9056	71.2				1260	77.8	88			47.5217	114	77
1486.91	43.3174	70.7				1260	77.9	88.1			47.5517	105	75
1487.39	42.7085	70.3				1260	77.9	88.1			47.5816	122	80
1487.88	42.0844	69.8				1260	77.9	88.2			47.6116	104	67
1488.36	41.4519	69.3				1260	77.9	88.2			47.6415	121	71
1488.84	40.8182	68.8				1260	77.9	88.3			47.6715	115	86
1489.32	40.19	68.4				1260	77.9	88.3			47.7015	100	74
1489.8	39.5725	68.1				1260	77.9	88.4			47.7315	98	68
1490.29	38.9684	67.8				1260	77.9	88.4			47.7616	101	52
1490.77	38.3778	67.5				1260	77.9	88.5			47.7917	105	48
1491.25	37.7983	67.3				1260	78	88.5			47.8218	126	69
1491.73	37.2264	67.1				1260	78	88.6			47.852	107	66
1492.21	36.6587	66.9				1260	78	88.6			47.8822	118	78
1492.7	36.0929	66.6				1260	78	88.7			47.9124	100	62
1493.18	35.528	66.3				1260	78.1	88.7			47.9427	117	57
1493.66	34.964	65.9				1260	78.1	88.7			47.9731	94	71
1494.14	34.401	65.4				1260	78.1	88.8			48.0035	100	70
1494.62	33.8388	64.9				1260	78.2	88.8			48.0339	87	59
1495.11	33.2757	64.3				1260	78.2	88.9			48.0644	90	66
1495.59	32.7093	63.7				1270	78.3	88.9			48.095	105	81
1496.07	32.1371	63				1270	78.4	88.9			48.1257	94	64
1496.55	31.5577	62.4				1270	78.5	89			48.1564	92	77
1497.04	30.9723	61.8				1270	78.6	89			48.1871	103	80
1497.52	30.3849	61.2				1270	78.7	89			48.218	91	58
1498	29.8014	60.6				1270	78.8	89.1			48.2489	93	55
1498.48	29.2292	60.1				1270	78.9	89.1			48.2799	114	59
1498.96	28.6763	59.6				1270	79	89.2			48.311	108	63
1499.45	28.1505	59.1				1270	79.1	89.2			48.3422	109	81
1499.93	27.6586	58.6				1270	79.3	89.2			48.3735	109	62
1500.41	27.2046	58.1				1270	79.4	89.3			48.4048	111	67
1500.89	26.7865	57.6				1270	79.6	89.3			48.4363	99	68
1501.38	26.3942	57.1				1270	79.7	89.4			48.4679	108	74
1501.86	26.0123	56.6				1270	79.9	89.4			48.4995	108	69
1502.34	25.6268	56				1270	80.1	89.4			48.5313	119	75
1502.82	25.2298	55.4				1270	80.2	89.5			48.5632	105	81
1503.3	24.8198	54.8				1270	80.4	89.6			48.5951	101	72
1503.79	24.3993	54				1270	80.6	89.6			48.6272	94	77
1504.27	23.9732	53.1				1270	80.7	89.7			48.6594	103	82
1504.75	23.5462	52.1				1270	80.9	89.7			48.6916	130	75
1505.23	23.1229	51				1270	81	89.8			48.724	111	78
1505.71	22.7065	49.9				1280	81.2	89.8			48.7564	90	82
1506.2	22.2996	48.8				1280	81.3	89.9			48.7888	97	74
1506.68	21.9042	47.8				1280	81.5	89.9			48.8214	98	53
1507.16	21.5222	46.9				1280	81.6	90			48.854	96	72
1507.64	21.1559	46.1				1280	81.7	90			48.8866	95	66
1508.12	20.808	45.4				1280	81.8	90			48.9193	104	64
1508.61	20.4817	44.8				1280	82	90.1			48.952	98	60
1509.09	20.1807	44.3				1280	82.1	90.1			48.9848	117	63
1509.57	19.9087	43.9				1280	82.2	90.1			49.0175	117	62
1510.05	19.6693	43.4				1280	82.2	90.2			49.0504	95	77
1510.54	19.4657	43				1280	82.3	90.2			49.0832	105	60
1511.02	19.3003	42.5				1280	82.4	90.2			49.116	96	79
1511.5	19.1736	42				1280	82.5	90.3			49.1488	86	61
1511.98	19.0835	41.4				1280	82.6	90.3			49.1816	99	67
1512.46	19.0241	40.9				1280	82.6	90.3			49.2145	111	73
1512.95	18.9885	40.3				1280	82.7	90.4			49.2473	88	57
1513.43	18.9714	39.7				1280	82.7	90.4			49.28	86	65
1513.91	18.972	39.2				1280	82.8	90.4			49.3128	100	64
1514.39	18.9919	38.7				1280	82.8	90.4			49.3455	116	67
1514.87	19.0327	38.2				1280	82.9	90.5			49.3782	97	66
1515.36	19.0946	37.9				1280	82.9	90.5			49.4108	111	76
1515.84	19.1771	37.5				1290	83	90.5			49.4434	100	49
1516.32	19.2787	37.3				1290	83	90.5			49.4759	111	74
1516.8	19.3979	37.1				1290	83	90.5			49.5083	89	60
1517.29	19.5322	36.9				1290	83.1	90.5			49.5407	102	70
1517.77	19.6784	36.8				1290	83.1	90.5			49.573	109	64
1518.25	19.8328	36.8				1290	83.1	90.5			49.6053	100	61
1518.73	19.991	36.7				1290	83.2	90.5			49.6374	90	70
1519.21	20.1489	36.7				1290	83.2	90.6			49.6694	98	63
1519.7	20.3023	36.7				1290	83.2	90.6			49.7014	84	74
1520.18	20.4479	36.6				1290	83.3	90.6			49.7332	102	70
1520.66	20.583	36.5				1290	83.3	90.6			49.765	93	76
1521.14	20.706	36.5				1290	83.3	90.6			49.7966	106	66
1521.62	20.8167	36.4				1290	83.3	90.6			49.8281	104	58
1522.11	20.9158	36.3				1290	83.4	90.7			49.8594	105	81
1522.59	21.0048	36.3				1290	83.4	90.7			49.8906	88	78
1523.07	21.0856	36.2				1290	83.4	90.7			49.9217	97	72
1523.55	21.1604	36.2				1290	83.4	90.7			49.9526	107	64
1524.04	21.2305	36.1				1290	83.4	90.7			49.9834	101	77
1524.52	21.2974	36				1290	83.4	90.7			50.014	102	69
1525	21.362	35.9				1290	83.4	90.8			50.0445	97	81
1525.48	21.4248	35.8				1300	83.4	90.8			50.0748	95	70
1525.96	21.4865	35.7				1300	83.4	90.8			50.1049	81	60
1526.45	21.5472	35.6				1300	83.4	90.8			50.1348	103	51
1526.93	21.6075	35.5				1300	83.5	90.8			50.1645	95	80
1527.41	21.6684	35.5				1300	83.5	90.8			50.1941	92	61
1527.89	21.7319	35.4				1300	83.5	90.9			50.2235	96	73
1528.37	21.8009	35.4				1300	83.5	90.9			50.2527	109	61
1528.86	21.8781	35.4				1300	83.5	90.9			50.2818	83	65
1529.34	21.9658	35.3				1300	83.5	90.9			50.3107	102	74
1529.82	22.065	35.3				1300	83.5	90.9			50.3395	112	76
1530.3	22.1751	35.2				1300	83.5	91			50.3681	98	68
1530.79	22.2949	35.2				1300	83.4	91			50.3966	117	65
1531.27	22.4228	35.1				1300	83.4	91			50.4251	90	70
1531.75	22.5573	35				1300	83.4	91			50.4534	113	71
1532.23	22.6974	34.9				1300	83.4	91			50.4816	93	75
1532.71	22.8419	34.8				1300	83.4	91			50.5097	90	64
1533.2	22.9903	34.8				1300	83.4	91.1			50.5378	96	70
1533.68	23.1418	34.8				1300	83.4	91.1			50.5657	100	77
1534.16	23.2961	34.8				1300	83.4	91.1			50.5936	94	65
1534.64	23.4535	34.9				1300	83.4	91.1			50.6215	93	77
1535.12	23.616	35				1300	83.4	91.1			50.6493	91	72
1535.61	23.7867	35				1310	83.4	91.1			50.6771	94	67
1536.09	23.969	35.1				1310	83.4	91.2			50.7048	102	67
1536.57	24.1654	35.1				1310	83.4	91.2			50.7325	106	74
1537.05	24.3767	35.1				1310	83.4	91.2			50.7602	79	64
1537.54	24.6015	35				1310	83.4	91.2			50.7878	118	65
1538.02	24.8376	35				1310	83.4	91.2			50.8155	108	68
1538.5	25.0831	34.9				1310	83.4	91.2			50.8432	86	78
1538.98	25.3379	34.9				1310	83.4	91.3			50.8709	81	61
1539.46	25.6048	34.9				1310	83.4	91.3			50.8986	87	64
1539.95	25.888	35				1310	83.4	91.3			50.9264	98	59
1540.43	26.1913	35.2				1310	83.4	91.3			50.9542	100	54
1540.91	26.5156	35.4				1310	83.4	91.3			50.982	122	61
1541.39	26.8591	35.6				1310	83.4	91.3			51.0099	103	66
1541.87	27.2176	36				1310	83.3	91.3			51.0379	102	53
1542.36	27.5852	36.3				1310	83.3	91.3			51.066	83	72
1542.84	27.9561	36.7				1310	83.3	91.3			51.0941	94	58
1543.32	28.3254	37				1310	83.3	91.3			51.1223	98	50
1543.8	28.69	37.4				1310	83.3	91.3			51.1506	94	75
1544.29	29.0493	37.8				1310	83.3	91.3			51.179	84	62
1544.77	29.4042	38.2				1310	83.3	91.3			51.2075	110	57
1545.25	29.7561	38.6				1310	83.3	91.3			51.2362	93	77
1545.73	30.1067	39				1320	83.3	91.3			51.265	92	66
1546.21	30.4578	39.4				1320	83.3	91.3			51.2939	99	70
1546.69	30.8109	39.7				1320	83.3	91.3			51.3229	103	74
1547.18	31.1673	40.1				1320	83.3	91.3			51.3521	99	66
1547.66	31.5273	40.4				1320	83.2	91.2			51.3815	90	57
1548.14	31.8905	40.7				1320	83.2	91.2			51.4111	94	56
1548.62	32.2564	40.9				1320	83.2	91.2			51.4408	105	83
1549.11	32.6252	41.2				1320	83.2	91.2			51.4707	90	57
1549.59	32.9976	41.5				1320	83.2	91.2			51.5008	112	56
1550.07	33.3754	41.8				1320	83.1	91.2			51.5311	87	48
1550.55	33.7611	42.1				1320	83.1	91.2			51.5616	84	65
1551.04	34.1566	42.4				1320	83.1	91.2			51.5924	102	50
1551.52	34.5618	42.7				1320	83	91.1			51.6233	105	64
1552	34.9729	43.1				1320	83	91.1			51.6545	95	61
1552.48	35.3822	43.4				1320	83	91.1			51.686	94	58
1552.96	35.7822	43.8				1320	82.9	91.1			51.7176	82	69
1553.44	36.1722	44.1				1320	82.9	91			51.7496	98	65
1553.93	36.5627	44.5				1320	82.8	91			51.7817	95	65
1554.41	36.9693	44.8				1320	82.8	91			51.8141	101	57
1554.89	37.4058	45.1				1320	82.7	90.9			51.8466	88	67
1555.37	37.881	45.4				1320	82.7	90.9			51.8794	89	61
1555.86	38.3986	45.6				1330	82.6	90.9			51.9124	75	68
1556.34	38.9574	45.8				1330	82.5	90.8			51.9455	88	63
1556.82	39.5519	46.1				1330	82.5	90.8			51.9789	89	65
1557.3	40.174	46.4				1330	82.4	90.7			52.0124	94	61
1557.79	40.815	46.8				1330	82.4	90.7			52.0461	90	71
1558.27	41.4677	47.3				1330	82.3	90.7			52.0799	95	70
1558.75	42.128	47.9				1330	82.2	90.6			52.1139	102	62
1559.23	42.7951	48.7				1330	82.2	90.6			52.148	90	66
1559.71	43.4705	49.5				1330	82.1	90.6			52.1823	72	64
1560.19	44.1549	50.4				1330	82.1	90.5			52.2167	85	55
1560.68	44.8467	51.3				1330	82	90.5			52.2512	99	56
1561.16	45.54	52.2				1330	82	90.5			52.2859	87	52
1561.64	46.2255	53				1330	82	90.4			52.3206	110	72
1562.12	46.8918	53.7				1330	81.9	90.4			52.3555	100	75
1562.61	47.527	54.3				1330	81.9	90.4			52.3904	102	69
1563.09	48.121	54.9				1330	81.9	90.4			52.4255	110	58
1563.57	48.6678	55.3				1330	81.9	90.4			52.4606	101	53
1564.05	49.1689	55.8				1330	81.9	90.4			52.4957	89	79
1564.54	49.6363	56.2				1330	81.8	90.4			52.531	95	63
1565.02	50.0915	56.7				1330	81.8	90.4			52.5663	106	66
1565.5	50.5557	57.1				1340	81.8	90.4			52.6016	80	67
1565.98	51.0384	57.5				1340	81.8	90.4			52.637	83	54
1566.46	51.5374	57.8				1340	81.8	90.3			52.6724	97	47
1566.94	52.0458	58.1				1340	81.8	90.3			52.7078	85	56
1567.43	52.5557	58.4				1340	81.8	90.3			52.7433	102	63
1567.91	53.0595	58.7				1340	81.8	90.3			52.7787	79	78
1568.39	53.5505	59				1340	81.7	90.3			52.8142	83	49
1568.87	54.023	59.3				1340	81.7	90.3			52.8497	104	64
1569.36	54.4733	59.7				1340	81.8	90.3			52.8851	89	63
1569.84	54.9009	60.1				1340	81.8	90.4			52.9205	88	67
1570.32	55.3086	60.5				1340	81.8	90.4			52.956	96	61
1570.8	55.7017	60.9				1340	81.8	90.5			52.9913	88	60
1571.28	56.0853	61.3				1340	81.9	90.6			53.0266	73	64
1571.77	56.4614	61.7				1340	82	90.7			53.0619	82	55
1572.25	56.8285	62				1340	82	90.7			53.0972	77	76
1572.73	57.1827	62.3				1340	82.1	90.8			53.1323	97	60
1573.21	57.5202	62.5				1340	82.1	90.9			53.1674	66	51
1573.69	57.8389	62.7				1340	82.2	91			53.2024	97	54
1574.18	58.1397	62.8				1340	82.2	91.1			53.2373	87	59
1574.66	58.426	62.9				1340	82.3	91.1			53.2722	93	43
1575.14	58.7019	63.1				1340	82.3	91.2			53.3069	90	74
1575.62	58.9711	63.2				1350	82.4	91.2			53.3416	86	52
1576.11	59.2346	63.5				1350	82.4	91.3			53.3762	84	65
1576.59	59.4915	63.7				1350	82.4	91.3			53.4107	71	53
1577.07	59.7399	64.1				1350	82.4	91.3			53.4451	84	70
1577.55	59.9782	64.4				1350	82.4	91.4			53.4794	84	57
1578.03	60.2057	64.8				1350	82.4	91.4			53.5136	96	57
1578.52	60.4223	65.1				1350	82.4	91.4			53.5478	88	62
1579	60.6272	65.4				1350	82.5	91.5			53.5819	104	60
1579.48	60.8187	65.7				1350	82.5	91.5			53.6159	83	64
1579.96	60.9938	66				1350	82.5	91.5			53.6499	90	56
1580.44	61.1489	66.2				1350	82.5	91.5			53.6837	92	52
1580.93	61.2815	66.4				1350	82.5	91.6			53.7175	106	51
1581.41	61.3916	66.6				1350	82.5	91.6			53.7512	87	60
1581.89	61.4817	66.7				1350	82.5	91.6			53.7848	89	58
1582.37	61.555	66.9				1350	82.5	91.6			53.8184	100	60
1582.86	61.6134	67				1350	82.4	91.6			53.8519	95	54
1583.34	61.6562	67.1				1350	82.4	91.6			53.8853	93	76
1583.82	61.6804	67.2				1350	82.4	91.6			53.9186	98	65
1584.3	61.6826	67.2				1350	82.3	91.6			53.9519	87	62
1584.78	61.6602	67.3				1350	82.3	91.6			53.9851	95	61
1585.27	61.6124	67.3				1350	82.3	91.6			54.0183	96	61
1585.75	61.54	67.4				1360	82.2	91.6			54.0513	90	49
1586.23	61.4443	67.4				1360	82.2	91.5			54.0843	83	54
1586.71	61.3266	67.3				1360	82.1	91.5			54.1173	85	56
1587.19	61.1864	67.3				1360	82.1	91.5			54.1501	103	60
1587.68	61.0222	67.2				1360	82	91.5			54.183	93	64
1588.16	60.8318	67.2				1360	81.9	91.4			54.2157	92	53
1588.64	60.614	67.1				1360	81.9	91.4			54.2484	91	63
1589.12	60.3692	66.9				1360	81.8	91.3			54.281	96	61
1589.61	60.0998	66.8				1360	81.7	91.3			54.3136	88	59
1590.09	59.8088	66.6				1360	81.5	91.2			54.3461	99	62
1590.57	59.4986	66.5				1360	81.4	91.1			54.3785	77	69
1591.05	59.1705	66.2				1360	81.3	91			54.4109	90	65
1591.53	58.8245	66				1360	81.2	91			54.4433	84	54
1592.02	58.4604	65.8				1360	81	90.9			54.4756	94	48
1592.5	58.0789	65.5				1360	80.9	90.8			54.5078	80	64
1592.98	57.6825	65.2				1360	80.7	90.7			54.54	90	75
1593.46	57.275	64.9				1360	80.6	90.7			54.5721	81	67
1593.94	56.8603	64.6				1360	80.5	90.7			54.6041	86	51
[truncated: 5,469 more rows]
